# Supplementary material for: μ-Adipato-κ2 O 1:O 4-bis­{[2,6-bis­(1H-benzimidazol-2-yl-κN 3)pyridine-κN](nitrato-κO)lead(II)}
Source: Acta Crystallogr Sect E Struct Rep Online. 2009 Dec 12;66(Pt 1):m56. doi: 10.1107/S1600536809052647 (PMC2980214; doi:10.1107/S1600536809052647)
Supplement: Supplementary file 1 [file e-66-00m56-sup1.cif]

##############################################################################
###                                                                        ###
###        Electronic paper (Acta Crystallographica Section E)             ###
###                                                                        ###
##############################################################################
#                                                                            #
# This CIF contains the data in a paper accepted for publication in Acta     #
# Crystallographica Section E. It conforms to the requirements of Notes      #
# for Authors for Section E, and has been peer reviewed under the auspices   #
# of the IUCr Commission on Journals.                                        #
#                                                                            #
# Full details of the Crystallographic Information File format               #
# are given in the paper "The Crystallographic Information File (CIF):       #
# a New Standard Archive File for Crystallography" by S. R. Hall, F. H.      #
# Allen and I. D. Brown [Acta Cryst. (1991), A47, 655-685].                  #
#                                                                            #
# The current version of the core CIF dictionary is obtainable from          #
# ftp://ftp.iucr.org/pub/cif_core.dic. The current version number is 2.4.    #
#                                                                            #
# Software is freely available for graphical display of the structure(s) in  #
# this CIF.  For information consult the CIF home page http://www.iucr.org/  #
# cif/home.html                                                              #
#                                                                            #
# This file may be used for bona fide research purposes within the           #
# scientific community so long as proper attribution is given to the journal # 
# article from which it was obtained.                                        #
#                                                                            #
##############################################################################
                                             
data_I
_audit_creation_method     SHELXL-97
_chemical_name_systematic
;
\m-Adipato-\k^2^<i>O</i>^1^:<i>O</i>^4^-bis{[2,6-bis(1<i>H</i>-benzimidazol-2-
yl-\k<i>N</i>^3^)pyridine-\k<i>N</i>](nitrato-\k<i>O</i>)lead(II)}
;
_chemical_name_common     ?
_chemical_formula_moiety     'C44 H34 N12 O10 Pb2'
_chemical_formula_sum     'C44 H34 N12 O10 Pb2'
_chemical_formula_iupac     '[Pb2 (C6 H8 O4) (N O3)2 (C19 H13 N5)2]'
_chemical_formula_weight     1305.21
_chemical_melting_point     ?
_symmetry_cell_setting     Triclinic
_symmetry_space_group_name_H-M     'P -1'
_symmetry_space_group_name_Hall     '-P 1'
loop_
    _symmetry_equiv_pos_as_xyz
    'x, y, z'
    '-x, -y, -z'
_cell_length_a     9.3470(7)
_cell_length_b     10.6433(8)
_cell_length_c     11.3776(8)
_cell_angle_alpha     106.6960(10)
_cell_angle_beta     95.3430(10)
_cell_angle_gamma     99.1170(10)
_cell_volume     1058.90(10)
_cell_formula_units_Z     1
_cell_measurement_reflns_used     3150
_cell_measurement_theta_min     2.2
_cell_measurement_theta_max     24.8
_cell_measurement_temperature     293(2)
_exptl_crystal_description     Block
_exptl_crystal_colour     Brown
_exptl_crystal_size_max     0.26
_exptl_crystal_size_mid     0.12
_exptl_crystal_size_min     0.08
_exptl_crystal_density_diffrn     2.047
_exptl_crystal_density_meas     ?
_exptl_crystal_density_method     'not measured'
_exptl_crystal_F_000     626
_exptl_absorpt_coefficient_mu     8.017
_exptl_absorpt_correction_type     Multi-scan
_exptl_absorpt_process_details     '(SADABS; Sheldrick, 1996)'
_exptl_absorpt_correction_T_min     0.2297
_exptl_absorpt_correction_T_max     0.5664
_diffrn_ambient_temperature     293(2)
_diffrn_radiation_type     MoK\a
_diffrn_radiation_wavelength     0.71073
_diffrn_radiation_source     'fine-focus sealed tube'
_diffrn_radiation_monochromator     graphite
_diffrn_measurement_device_type     'Bruker APEXII diffractometer'
_diffrn_measurement_method     '\f and \w scans'
_diffrn_detector_area_resol_mean     ?
_diffrn_reflns_number     8299
_diffrn_reflns_av_R_equivalents     0.0362
_diffrn_reflns_av_sigmaI/netI     0.0694
_diffrn_reflns_theta_min     1.89
_diffrn_reflns_theta_max     27.09
_diffrn_reflns_theta_full     27.09
_diffrn_measured_fraction_theta_max     0.976
_diffrn_measured_fraction_theta_full     0.976
_diffrn_reflns_limit_h_min     -11
_diffrn_reflns_limit_h_max     11
_diffrn_reflns_limit_k_min     -13
_diffrn_reflns_limit_k_max     13
_diffrn_reflns_limit_l_min     -14
_diffrn_reflns_limit_l_max     14
_diffrn_standards_number     0
_diffrn_standards_interval_count     0
_diffrn_standards_interval_time     0
_diffrn_standards_decay_%     0
_reflns_number_total     4561
_reflns_number_gt     3586
_reflns_threshold_expression     I>2\s(I)
_refine_ls_structure_factor_coef     Fsqd
_refine_ls_matrix_type     full
_refine_ls_R_factor_all     0.0623
_refine_ls_R_factor_gt     0.0410
_refine_ls_wR_factor_gt     0.0895
_refine_ls_wR_factor_ref     0.0986
_refine_ls_goodness_of_fit_ref     1.017
_refine_ls_restrained_S_all     1.017
_refine_ls_number_reflns     4561
_refine_ls_number_parameters     307
_refine_ls_number_restraints     0
_refine_ls_hydrogen_treatment     constr
_refine_ls_weighting_scheme     calc
_refine_ls_weighting_details
                 'calc w=1/[\s^2^(Fo^2^)+(0.0524P)^2^] where P=(Fo^2^+2Fc^2^)/3'
_atom_sites_solution_hydrogens     geom
_atom_sites_solution_primary     direct
_atom_sites_solution_secondary     difmap
_refine_ls_shift/su_max     0.001
_refine_ls_shift/su_mean     0.001
_refine_diff_density_max     1.933
_refine_diff_density_min     -1.173
_refine_ls_extinction_method     none
_refine_ls_extinction_coef     ?
loop_
    _atom_type_symbol
    _atom_type_description
    _atom_type_scat_dispersion_real
    _atom_type_scat_dispersion_imag
    _atom_type_scat_source
    'C' 'C' 0.0033 0.0016
                         'International Tables Vol C Tables 4.2.6.8 and 6.1.1.4'
    'H' 'H' 0.0000 0.0000
                         'International Tables Vol C Tables 4.2.6.8 and 6.1.1.4'
    'N' 'N' 0.0061 0.0033
                         'International Tables Vol C Tables 4.2.6.8 and 6.1.1.4'
    'O' 'O' 0.0106 0.0060
                         'International Tables Vol C Tables 4.2.6.8 and 6.1.1.4'
    'Pb' 'Pb' -3.3944 10.1111
                         'International Tables Vol C Tables 4.2.6.8 and 6.1.1.4'
_computing_data_collection     'APEX2 (Bruker, 2004)'
_computing_cell_refinement     'SAINT (Bruker, 2004)'
_computing_data_reduction     'SAINT (Bruker, 2004)'
_computing_structure_solution     'SHELXS97 (Sheldrick, 2008)'
_computing_structure_refinement     'SHELXL97 (Sheldrick, 2008)'
_computing_molecular_graphics     'X-SEED (Barbour, 2001)'
_computing_publication_material     'publCIF (Westrip, 2009)'
loop_
    _atom_site_type_symbol
    _atom_site_label
    _atom_site_fract_x
    _atom_site_fract_y
    _atom_site_fract_z
    _atom_site_U_iso_or_equiv
    _atom_site_adp_type
    _atom_site_calc_flag
    _atom_site_refinement_flags
    _atom_site_occupancy
    _atom_site_disorder_assembly
    _atom_site_disorder_group
    Pb Pb1 1.07669(3) 0.71714(3) 0.65491(3) 0.02682(11) Uani d . 1 . .
    O O1 0.8637(6) 0.6980(5) 0.5092(5) 0.0341(13) Uani d . 1 . .
    O O2 0.8304(6) 0.4985(5) 0.5330(5) 0.0381(13) Uani d . 1 . .
    O O3 1.2560(7) 0.8902(7) 0.8623(6) 0.0579(18) Uani d . 1 . .
    O O4 1.3952(11) 0.7543(10) 0.8022(10) 0.126(5) Uani d . 1 . .
    O O5 1.4055(12) 0.8554(14) 0.9916(9) 0.141(5) Uani d . 1 . .
    N N1 1.1854(7) 0.8782(6) 0.5449(5) 0.0286(14) Uani d . 1 . .
    N N2 1.2263(6) 1.0797(6) 0.5237(5) 0.0274(14) Uani d . 1 . .
    H H2 1.2215 1.1621 0.5343 0.033 Uiso calc R 1 . .
    N N3 1.0091(7) 0.9473(6) 0.7236(5) 0.0251(13) Uani d . 1 . .
    N N4 0.8962(7) 0.7470(6) 0.8149(6) 0.0329(15) Uani d . 1 . .
    N N5 0.7760(7) 0.8747(6) 0.9451(6) 0.0352(16) Uani d . 1 . .
    H H5 0.7435 0.9440 0.9839 0.042 Uiso calc R 1 . .
    N N6 1.3504(9) 0.8307(8) 0.8859(7) 0.052(2) Uani d . 1 . .
    C C1 1.2754(8) 0.8763(7) 0.4564(7) 0.0262(16) Uani d . 1 . .
    C C2 1.3328(9) 0.7741(8) 0.3826(7) 0.0324(18) Uani d . 1 . .
    H H2A 1.3132 0.6882 0.3893 0.039 Uiso calc R 1 . .
    C C3 1.4197(9) 0.8036(8) 0.2989(7) 0.0349(19) Uani d . 1 . .
    H H3 1.4600 0.7366 0.2490 0.042 Uiso calc R 1 . .
    C C4 1.4490(9) 0.9331(9) 0.2873(7) 0.0369(19) Uani d . 1 . .
    H H4 1.5085 0.9499 0.2303 0.044 Uiso calc R 1 . .
    C C5 1.3918(8) 1.0343(8) 0.3581(7) 0.0350(19) Uani d . 1 . .
    H H5A 1.4106 1.1200 0.3508 0.042 Uiso calc R 1 . .
    C C6 1.3046(8) 1.0032(7) 0.4412(7) 0.0278(16) Uani d . 1 . .
    C C7 1.1608(8) 1.0009(7) 0.5828(6) 0.0258(16) Uani d . 1 . .
    C C8 1.0701(7) 1.0443(7) 0.6764(6) 0.0208(14) Uani d . 1 . .
    C C9 1.0481(8) 1.1737(7) 0.7213(8) 0.0344(18) Uani d . 1 . .
    H H9 1.0887 1.2392 0.6882 0.041 Uiso calc R 1 . .
    C C10 0.9640(9) 1.2052(8) 0.8172(7) 0.038(2) Uani d . 1 . .
    H H10 0.9509 1.2926 0.8495 0.045 Uiso calc R 1 . .
    C C11 0.9004(9) 1.1077(8) 0.8642(7) 0.0340(18) Uani d . 1 . .
    H H11 0.8428 1.1276 0.9269 0.041 Uiso calc R 1 . .
    C C12 0.9248(8) 0.9783(7) 0.8148(7) 0.0263(16) Uani d . 1 . .
    C C13 0.8642(8) 0.8677(8) 0.8563(7) 0.0299(17) Uani d . 1 . .
    C C14 0.7477(9) 0.7502(8) 0.9616(8) 0.0345(18) Uani d . 1 . .
    C C15 0.6696(9) 0.7026(9) 1.0431(8) 0.041(2) Uani d . 1 . .
    H H15 0.6169 0.7550 1.0960 0.049 Uiso calc R 1 . .
    C C16 0.6744(9) 0.5751(10) 1.0410(8) 0.046(2) Uani d . 1 . .
    H H16 0.6258 0.5401 1.0958 0.056 Uiso calc R 1 . .
    C C17 0.7503(11) 0.4942(10) 0.9588(9) 0.056(3) Uani d . 1 . .
    H H17 0.7483 0.4066 0.9590 0.067 Uiso calc R 1 . .
    C C18 0.8266(11) 0.5409(9) 0.8793(9) 0.050(2) Uani d . 1 . .
    H H18 0.8782 0.4876 0.8261 0.060 Uiso calc R 1 . .
    C C19 0.8245(9) 0.6720(8) 0.8805(7) 0.0333(18) Uani d . 1 . .
    C C20 0.7885(8) 0.5807(7) 0.4878(7) 0.0264(16) Uani d . 1 . .
    C C21 0.6450(8) 0.5467(8) 0.4015(8) 0.039(2) Uani d . 1 . .
    H H21A 0.6606 0.4989 0.3187 0.047 Uiso calc R 1 . .
    H H21B 0.6159 0.6292 0.3982 0.047 Uiso calc R 1 . .
    C C22 0.5208(9) 0.4628(8) 0.4384(7) 0.038(2) Uani d . 1 . .
    H H22A 0.5500 0.3811 0.4443 0.045 Uiso calc R 1 . .
    H H22B 0.4361 0.4383 0.3746 0.045 Uiso calc R 1 . .
loop_
    _atom_site_aniso_label
    _atom_site_aniso_U_11
    _atom_site_aniso_U_22
    _atom_site_aniso_U_33
    _atom_site_aniso_U_12
    _atom_site_aniso_U_13
    _atom_site_aniso_U_23
    Pb1 0.02973(17) 0.02289(16) 0.03042(16) 0.00981(11) 0.00830(11) 0.00846(11)
    O1 0.030(3) 0.025(3) 0.046(3) 0.003(2) 0.003(3) 0.013(2)
    O2 0.041(3) 0.027(3) 0.051(4) 0.009(3) 0.010(3) 0.016(3)
    O3 0.053(4) 0.060(4) 0.052(4) 0.031(4) -0.009(3) -0.001(3)
    O4 0.127(9) 0.126(9) 0.097(7) 0.085(7) -0.009(6) -0.034(6)
    O5 0.122(9) 0.244(14) 0.055(6) 0.098(9) -0.008(6) 0.017(7)
    N1 0.035(4) 0.022(3) 0.030(3) 0.007(3) 0.011(3) 0.008(3)
    N2 0.030(3) 0.022(3) 0.031(3) 0.006(3) 0.007(3) 0.008(3)
    N3 0.031(3) 0.019(3) 0.025(3) 0.009(3) 0.003(3) 0.004(2)
    N4 0.038(4) 0.029(4) 0.036(4) 0.011(3) 0.016(3) 0.010(3)
    N5 0.033(4) 0.033(4) 0.039(4) 0.010(3) 0.019(3) 0.004(3)
    N6 0.057(5) 0.062(5) 0.037(4) 0.029(4) 0.006(4) 0.005(4)
    C1 0.022(4) 0.025(4) 0.028(4) 0.002(3) -0.002(3) 0.007(3)
    C2 0.042(5) 0.027(4) 0.032(4) 0.014(4) 0.011(4) 0.010(3)
    C3 0.036(5) 0.042(5) 0.027(4) 0.014(4) 0.010(3) 0.006(3)
    C4 0.036(5) 0.050(5) 0.027(4) 0.007(4) 0.007(4) 0.015(4)
    C5 0.033(4) 0.033(4) 0.040(5) -0.003(4) 0.002(4) 0.019(4)
    C6 0.022(4) 0.030(4) 0.028(4) 0.004(3) 0.000(3) 0.005(3)
    C7 0.025(4) 0.024(4) 0.024(4) 0.000(3) 0.001(3) 0.004(3)
    C8 0.009(3) 0.027(4) 0.020(3) 0.002(3) -0.007(3) 0.002(3)
    C9 0.032(4) 0.022(4) 0.045(5) 0.000(3) -0.005(4) 0.012(3)
    C10 0.050(5) 0.023(4) 0.039(5) 0.018(4) 0.011(4) -0.001(3)
    C11 0.034(4) 0.034(4) 0.031(4) 0.009(4) 0.013(3) 0.001(3)
    C12 0.029(4) 0.019(4) 0.030(4) 0.010(3) 0.003(3) 0.003(3)
    C13 0.028(4) 0.029(4) 0.029(4) 0.005(3) 0.002(3) 0.005(3)
    C14 0.034(5) 0.027(4) 0.042(5) 0.004(3) 0.005(4) 0.011(4)
    C15 0.027(4) 0.049(5) 0.048(5) 0.003(4) 0.018(4) 0.015(4)
    C16 0.038(5) 0.060(6) 0.047(5) -0.003(4) 0.012(4) 0.029(5)
    C17 0.068(7) 0.047(6) 0.046(6) -0.006(5) 0.008(5) 0.013(5)
    C18 0.070(7) 0.032(5) 0.054(6) 0.016(5) 0.027(5) 0.014(4)
    C19 0.033(4) 0.032(4) 0.035(4) 0.009(4) 0.012(4) 0.007(3)
    C20 0.026(4) 0.019(4) 0.031(4) 0.003(3) 0.012(3) 0.002(3)
    C21 0.036(5) 0.036(5) 0.041(5) -0.005(4) 0.004(4) 0.012(4)
    C22 0.032(4) 0.035(5) 0.036(5) 0.000(4) 0.006(4) -0.001(4)
loop_
    _geom_bond_atom_site_label_1
    _geom_bond_atom_site_label_2
    _geom_bond_site_symmetry_2
    _geom_bond_distance
    _geom_bond_publ_flag
    Pb1 O1 . 2.411(5) ?
    Pb1 N1 . 2.541(6) ?
    Pb1 N3 . 2.548(6) ?
    Pb1 N4 . 2.583(6) ?
    Pb1 O3 . 2.749(6) ?
    Pb1 O2 . 2.914(6) ?
    Pb1 O2 2_766 2.958(5) ?
    Pb1 O4 . 3.185(10) ?
    O1 C20 . 1.275(9) ?
    O2 C20 . 1.231(9) ?
    O3 N6 . 1.217(9) ?
    O4 N6 . 1.216(11) ?
    O5 N6 . 1.200(11) ?
    N1 C7 . 1.317(9) ?
    N1 C1 . 1.369(9) ?
    N2 C7 . 1.330(9) ?
    N2 C6 . 1.399(9) ?
    N2 H2 . 0.8600 ?
    N3 C12 . 1.358(9) ?
    N3 C8 . 1.367(9) ?
    N4 C13 . 1.327(9) ?
    N4 C19 . 1.382(10) ?
    N5 C13 . 1.356(9) ?
    N5 C14 . 1.379(10) ?
    N5 H5 . 0.8600 ?
    C1 C2 . 1.386(10) ?
    C1 C6 . 1.399(10) ?
    C2 C3 . 1.378(11) ?
    C2 H2A . 0.9300 ?
    C3 C4 . 1.408(11) ?
    C3 H3 . 0.9300 ?
    C4 C5 . 1.364(11) ?
    C4 H4 . 0.9300 ?
    C5 C6 . 1.380(11) ?
    C5 H5A . 0.9300 ?
    C7 C8 . 1.441(10) ?
    C8 C9 . 1.381(10) ?
    C9 C10 . 1.397(11) ?
    C9 H9 . 0.9300 ?
    C10 C11 . 1.378(11) ?
    C10 H10 . 0.9300 ?
    C11 C12 . 1.393(10) ?
    C11 H11 . 0.9300 ?
    C12 C13 . 1.445(11) ?
    C14 C15 . 1.389(11) ?
    C14 C19 . 1.389(11) ?
    C15 C16 . 1.359(12) ?
    C15 H15 . 0.9300 ?
    C16 C17 . 1.405(13) ?
    C16 H16 . 0.9300 ?
    C17 C18 . 1.356(13) ?
    C17 H17 . 0.9300 ?
    C18 C19 . 1.394(12) ?
    C18 H18 . 0.9300 ?
    C20 C21 . 1.513(11) ?
    C21 C22 . 1.516(11) ?
    C21 H21A . 0.9700 ?
    C21 H21B . 0.9700 ?
    C22 C22 2_666 1.519(14) ?
    C22 H22A . 0.9700 ?
    C22 H22B . 0.9700 ?
loop_
    _geom_angle_atom_site_label_1
    _geom_angle_atom_site_label_2
    _geom_angle_atom_site_label_3
    _geom_angle_site_symmetry_1
    _geom_angle_site_symmetry_3
    _geom_angle
    _geom_angle_publ_flag
    O1 Pb1 N1 . . 81.15(19) ?
    O1 Pb1 N3 . . 76.12(18) ?
    N1 Pb1 N3 . . 65.32(19) ?
    O1 Pb1 N4 . . 83.9(2) ?
    N1 Pb1 N4 . . 129.70(19) ?
    N3 Pb1 N4 . . 64.51(19) ?
    O1 Pb1 O3 . . 142.75(18) ?
    N1 Pb1 O3 . . 84.8(2) ?
    N3 Pb1 O3 . . 66.66(19) ?
    N4 Pb1 O3 . . 78.9(2) ?
    O1 Pb1 O2 . . 47.51(16) ?
    N1 Pb1 O2 . . 121.65(18) ?
    N3 Pb1 O2 . . 114.54(17) ?
    N4 Pb1 O2 . . 77.49(18) ?
    O3 Pb1 O2 . . 152.3(2) ?
    O1 Pb1 O2 . 2_766 89.14(17) ?
    N1 Pb1 O2 . 2_766 87.79(17) ?
    N3 Pb1 O2 . 2_766 150.76(17) ?
    N4 Pb1 O2 . 2_766 139.77(18) ?
    O3 Pb1 O2 . 2_766 124.72(17) ?
    O2 Pb1 O2 . 2_766 68.94(18) ?
    O1 Pb1 O4 . . 167.8(3) ?
    N1 Pb1 O4 . . 88.3(3) ?
    N3 Pb1 O4 . . 105.0(2) ?
    N4 Pb1 O4 . . 107.6(2) ?
    O3 Pb1 O4 . . 40.80(19) ?
    O2 Pb1 O4 . . 137.4(2) ?
    O2 Pb1 O4 2_766 . 84.36(19) ?
    C20 O1 Pb1 . . 106.6(5) ?
    C20 O2 Pb1 . . 83.5(4) ?
    N6 O3 Pb1 . . 105.7(5) ?
    N6 O4 Pb1 . . 84.3(6) ?
    C7 N1 C1 . . 106.2(6) ?
    C7 N1 Pb1 . . 116.8(4) ?
    C1 N1 Pb1 . . 136.9(5) ?
    C7 N2 C6 . . 107.1(6) ?
    C7 N2 H2 . . 126.5 ?
    C6 N2 H2 . . 126.5 ?
    C12 N3 C8 . . 119.6(6) ?
    C12 N3 Pb1 . . 120.8(5) ?
    C8 N3 Pb1 . . 119.3(4) ?
    C13 N4 C19 . . 105.6(6) ?
    C13 N4 Pb1 . . 116.7(5) ?
    C19 N4 Pb1 . . 137.6(5) ?
    C13 N5 C14 . . 107.4(6) ?
    C13 N5 H5 . . 126.3 ?
    C14 N5 H5 . . 126.3 ?
    O5 N6 O4 . . 120.5(10) ?
    O5 N6 O3 . . 119.2(9) ?
    O4 N6 O3 . . 120.1(9) ?
    N1 C1 C2 . . 131.7(7) ?
    N1 C1 C6 . . 109.1(6) ?
    C2 C1 C6 . . 119.2(7) ?
    C3 C2 C1 . . 118.0(8) ?
    C3 C2 H2A . . 121.0 ?
    C1 C2 H2A . . 121.0 ?
    C2 C3 C4 . . 121.4(7) ?
    C2 C3 H3 . . 119.3 ?
    C4 C3 H3 . . 119.3 ?
    C5 C4 C3 . . 121.3(7) ?
    C5 C4 H4 . . 119.3 ?
    C3 C4 H4 . . 119.3 ?
    C4 C5 C6 . . 116.6(7) ?
    C4 C5 H5A . . 121.7 ?
    C6 C5 H5A . . 121.7 ?
    C5 C6 C1 . . 123.5(7) ?
    C5 C6 N2 . . 131.7(7) ?
    C1 C6 N2 . . 104.8(6) ?
    N1 C7 N2 . . 112.8(6) ?
    N1 C7 C8 . . 123.6(7) ?
    N2 C7 C8 . . 123.6(7) ?
    N3 C8 C9 . . 120.6(6) ?
    N3 C8 C7 . . 114.8(6) ?
    C9 C8 C7 . . 124.5(7) ?
    C8 C9 C10 . . 119.2(7) ?
    C8 C9 H9 . . 120.4 ?
    C10 C9 H9 . . 120.4 ?
    C11 C10 C9 . . 120.6(7) ?
    C11 C10 H10 . . 119.7 ?
    C9 C10 H10 . . 119.7 ?
    C10 C11 C12 . . 118.0(7) ?
    C10 C11 H11 . . 121.0 ?
    C12 C11 H11 . . 121.0 ?
    N3 C12 C11 . . 121.9(7) ?
    N3 C12 C13 . . 114.9(6) ?
    C11 C12 C13 . . 123.2(7) ?
    N4 C13 N5 . . 111.9(7) ?
    N4 C13 C12 . . 122.8(7) ?
    N5 C13 C12 . . 125.2(7) ?
    N5 C14 C15 . . 131.9(8) ?
    N5 C14 C19 . . 105.6(7) ?
    C15 C14 C19 . . 122.4(8) ?
    C16 C15 C14 . . 116.2(8) ?
    C16 C15 H15 . . 121.9 ?
    C14 C15 H15 . . 121.9 ?
    C15 C16 C17 . . 122.1(8) ?
    C15 C16 H16 . . 118.9 ?
    C17 C16 H16 . . 118.9 ?
    C18 C17 C16 . . 121.6(9) ?
    C18 C17 H17 . . 119.2 ?
    C16 C17 H17 . . 119.2 ?
    C17 C18 C19 . . 117.3(9) ?
    C17 C18 H18 . . 121.3 ?
    C19 C18 H18 . . 121.3 ?
    N4 C19 C14 . . 109.5(7) ?
    N4 C19 C18 . . 130.0(7) ?
    C14 C19 C18 . . 120.4(8) ?
    O2 C20 O1 . . 122.3(7) ?
    O2 C20 C21 . . 121.4(7) ?
    O1 C20 C21 . . 116.4(7) ?
    C20 C21 C22 . . 114.5(7) ?
    C20 C21 H21A . . 108.6 ?
    C22 C21 H21A . . 108.6 ?
    C20 C21 H21B . . 108.6 ?
    C22 C21 H21B . . 108.6 ?
    H21A C21 H21B . . 107.6 ?
    C21 C22 C22 . 2_666 111.7(8) ?
    C21 C22 H22A . . 109.3 ?
    C22 C22 H22A 2_666 . 109.3 ?
    C21 C22 H22B . . 109.3 ?
    C22 C22 H22B 2_666 . 109.3 ?
    H22A C22 H22B . . 107.9 ?
loop_
    _geom_torsion_atom_site_label_1
    _geom_torsion_atom_site_label_2
    _geom_torsion_atom_site_label_3
    _geom_torsion_atom_site_label_4
    _geom_torsion_site_symmetry_1
    _geom_torsion_site_symmetry_2
    _geom_torsion_site_symmetry_3
    _geom_torsion_site_symmetry_4
    _geom_torsion
    _geom_torsion_publ_flag
    N1 Pb1 O1 C20 . . . . 151.2(5) ?
    N3 Pb1 O1 C20 . . . . -142.2(5) ?
    N4 Pb1 O1 C20 . . . . -77.0(5) ?
    O3 Pb1 O1 C20 . . . . -139.6(5) ?
    O2 Pb1 O1 C20 . . . . 1.6(4) ?
    O2 Pb1 O1 C20 2_766 . . . 63.3(5) ?
    O4 Pb1 O1 C20 . . . . 120.9(10) ?
    O1 Pb1 O2 C20 . . . . -1.6(4) ?
    N1 Pb1 O2 C20 . . . . -37.5(5) ?
    N3 Pb1 O2 C20 . . . . 37.6(5) ?
    N4 Pb1 O2 C20 . . . . 91.7(4) ?
    O3 Pb1 O2 C20 . . . . 123.7(5) ?
    O2 Pb1 O2 C20 2_766 . . . -110.9(5) ?
    O4 Pb1 O2 C20 . . . . -165.8(4) ?
    O1 Pb1 O3 N6 . . . . -178.2(5) ?
    N1 Pb1 O3 N6 . . . . -110.1(6) ?
    N3 Pb1 O3 N6 . . . . -175.4(7) ?
    N4 Pb1 O3 N6 . . . . 117.7(6) ?
    O2 Pb1 O3 N6 . . . . 85.9(7) ?
    O2 Pb1 O3 N6 2_766 . . . -26.4(7) ?
    O4 Pb1 O3 N6 . . . . -16.7(6) ?
    O1 Pb1 O4 N6 . . . . 130.1(9) ?
    N1 Pb1 O4 N6 . . . . 100.2(8) ?
    N3 Pb1 O4 N6 . . . . 36.4(8) ?
    N4 Pb1 O4 N6 . . . . -31.1(8) ?
    O3 Pb1 O4 N6 . . . . 16.2(6) ?
    O2 Pb1 O4 N6 . . . . -121.7(7) ?
    O2 Pb1 O4 N6 2_766 . . . -171.8(8) ?
    O1 Pb1 N1 C7 . . . . 82.8(5) ?
    N3 Pb1 N1 C7 . . . . 4.0(5) ?
    N4 Pb1 N1 C7 . . . . 8.3(6) ?
    O3 Pb1 N1 C7 . . . . -62.6(5) ?
    O2 Pb1 N1 C7 . . . . 108.7(5) ?
    O2 Pb1 N1 C7 2_766 . . . 172.2(5) ?
    O4 Pb1 N1 C7 . . . . -103.4(5) ?
    O1 Pb1 N1 C1 . . . . -102.3(7) ?
    N3 Pb1 N1 C1 . . . . 179.0(8) ?
    N4 Pb1 N1 C1 . . . . -176.8(6) ?
    O3 Pb1 N1 C1 . . . . 112.3(7) ?
    O2 Pb1 N1 C1 . . . . -76.3(7) ?
    O2 Pb1 N1 C1 2_766 . . . -12.8(7) ?
    O4 Pb1 N1 C1 . . . . 71.6(7) ?
    O1 Pb1 N3 C12 . . . . 95.3(6) ?
    N1 Pb1 N3 C12 . . . . -178.2(6) ?
    N4 Pb1 N3 C12 . . . . 5.5(5) ?
    O3 Pb1 N3 C12 . . . . -83.0(6) ?
    O2 Pb1 N3 C12 . . . . 66.7(6) ?
    O2 Pb1 N3 C12 2_766 . . . 157.1(5) ?
    O4 Pb1 N3 C12 . . . . -97.2(6) ?
    O1 Pb1 N3 C8 . . . . -91.0(5) ?
    N1 Pb1 N3 C8 . . . . -4.5(5) ?
    N4 Pb1 N3 C8 . . . . 179.2(5) ?
    O3 Pb1 N3 C8 . . . . 90.7(5) ?
    O2 Pb1 N3 C8 . . . . -119.6(5) ?
    O2 Pb1 N3 C8 2_766 . . . -29.2(7) ?
    O4 Pb1 N3 C8 . . . . 76.5(5) ?
    O1 Pb1 N4 C13 . . . . -80.3(6) ?
    N1 Pb1 N4 C13 . . . . -7.2(7) ?
    N3 Pb1 N4 C13 . . . . -2.9(5) ?
    O3 Pb1 N4 C13 . . . . 66.4(6) ?
    O2 Pb1 N4 C13 . . . . -128.1(6) ?
    O2 Pb1 N4 C13 2_766 . . . -161.8(5) ?
    O4 Pb1 N4 C13 . . . . 95.7(6) ?
    O1 Pb1 N4 C19 . . . . 104.9(8) ?
    N1 Pb1 N4 C19 . . . . 178.1(7) ?
    N3 Pb1 N4 C19 . . . . -177.6(9) ?
    O3 Pb1 N4 C19 . . . . -108.3(8) ?
    O2 Pb1 N4 C19 . . . . 57.2(8) ?
    O2 Pb1 N4 C19 2_766 . . . 23.5(9) ?
    O4 Pb1 N4 C19 . . . . -79.0(8) ?
    Pb1 O4 N6 O5 . . . . 156.9(12) ?
    Pb1 O4 N6 O3 . . . . -28.4(10) ?
    Pb1 O3 N6 O5 . . . . -150.5(10) ?
    Pb1 O3 N6 O4 . . . . 34.7(12) ?
    C7 N1 C1 C2 . . . . -177.7(8) ?
    Pb1 N1 C1 C2 . . . . 7.0(13) ?
    C7 N1 C1 C6 . . . . -0.2(8) ?
    Pb1 N1 C1 C6 . . . . -175.5(5) ?
    N1 C1 C2 C3 . . . . 178.9(8) ?
    C6 C1 C2 C3 . . . . 1.6(11) ?
    C1 C2 C3 C4 . . . . -0.5(12) ?
    C2 C3 C4 C5 . . . . -0.3(13) ?
    C3 C4 C5 C6 . . . . 0.1(12) ?
    C4 C5 C6 C1 . . . . 1.0(12) ?
    C4 C5 C6 N2 . . . . -177.8(8) ?
    N1 C1 C6 C5 . . . . -179.8(7) ?
    C2 C1 C6 C5 . . . . -1.9(12) ?
    N1 C1 C6 N2 . . . . -0.7(8) ?
    C2 C1 C6 N2 . . . . 177.2(7) ?
    C7 N2 C6 C5 . . . . -179.7(8) ?
    C7 N2 C6 C1 . . . . 1.3(8) ?
    C1 N1 C7 N2 . . . . 1.1(9) ?
    Pb1 N1 C7 N2 . . . . 177.5(5) ?
    C1 N1 C7 C8 . . . . 179.9(7) ?
    Pb1 N1 C7 C8 . . . . -3.7(9) ?
    C6 N2 C7 N1 . . . . -1.6(9) ?
    C6 N2 C7 C8 . . . . 179.7(6) ?
    C12 N3 C8 C9 . . . . 0.7(10) ?
    Pb1 N3 C8 C9 . . . . -173.1(5) ?
    C12 N3 C8 C7 . . . . 178.2(6) ?
    Pb1 N3 C8 C7 . . . . 4.4(8) ?
    N1 C7 C8 N3 . . . . -0.4(10) ?
    N2 C7 C8 N3 . . . . 178.2(6) ?
    N1 C7 C8 C9 . . . . 177.0(7) ?
    N2 C7 C8 C9 . . . . -4.4(11) ?
    N3 C8 C9 C10 . . . . 0.8(11) ?
    C7 C8 C9 C10 . . . . -176.4(7) ?
    C8 C9 C10 C11 . . . . -1.8(12) ?
    C9 C10 C11 C12 . . . . 1.2(12) ?
    C8 N3 C12 C11 . . . . -1.3(11) ?
    Pb1 N3 C12 C11 . . . . 172.4(6) ?
    C8 N3 C12 C13 . . . . 179.1(6) ?
    Pb1 N3 C12 C13 . . . . -7.3(9) ?
    C10 C11 C12 N3 . . . . 0.4(12) ?
    C10 C11 C12 C13 . . . . 180.0(8) ?
    C19 N4 C13 N5 . . . . 0.0(9) ?
    Pb1 N4 C13 N5 . . . . -176.3(5) ?
    C19 N4 C13 C12 . . . . 176.8(7) ?
    Pb1 N4 C13 C12 . . . . 0.5(10) ?
    C14 N5 C13 N4 . . . . -0.6(9) ?
    C14 N5 C13 C12 . . . . -177.2(7) ?
    N3 C12 C13 N4 . . . . 4.4(11) ?
    C11 C12 C13 N4 . . . . -175.2(8) ?
    N3 C12 C13 N5 . . . . -179.3(7) ?
    C11 C12 C13 N5 . . . . 1.1(12) ?
    C13 N5 C14 C15 . . . . 177.1(9) ?
    C13 N5 C14 C19 . . . . 0.8(9) ?
    N5 C14 C15 C16 . . . . -174.5(9) ?
    C19 C14 C15 C16 . . . . 1.2(13) ?
    C14 C15 C16 C17 . . . . -1.8(14) ?
    C15 C16 C17 C18 . . . . 1.9(16) ?
    C16 C17 C18 C19 . . . . -1.2(16) ?
    C13 N4 C19 C14 . . . . 0.5(9) ?
    Pb1 N4 C19 C14 . . . . 175.6(6) ?
    C13 N4 C19 C18 . . . . -176.0(9) ?
    Pb1 N4 C19 C18 . . . . -0.9(15) ?
    N5 C14 C19 N4 . . . . -0.8(9) ?
    C15 C14 C19 N4 . . . . -177.5(8) ?
    N5 C14 C19 C18 . . . . 176.1(8) ?
    C15 C14 C19 C18 . . . . -0.6(13) ?
    C17 C18 C19 N4 . . . . 176.8(9) ?
    C17 C18 C19 C14 . . . . 0.6(14) ?
    Pb1 O2 C20 O1 . . . . 2.6(7) ?
    Pb1 O2 C20 C21 . . . . -178.5(7) ?
    Pb1 O1 C20 O2 . . . . -3.2(8) ?
    Pb1 O1 C20 C21 . . . . 177.8(5) ?
    O2 C20 C21 C22 . . . . 39.6(10) ?
    O1 C20 C21 C22 . . . . -141.5(7) ?
    C20 C21 C22 C22 . . . 2_666 64.3(12) ?
loop_
    _geom_hbond_atom_site_label_D
    _geom_hbond_atom_site_label_H
    _geom_hbond_atom_site_label_A
    _geom_hbond_site_symmetry_A
    _geom_hbond_distance_DH
    _geom_hbond_distance_HA
    _geom_hbond_distance_DA
    _geom_hbond_angle_DHA
    _geom_hbond_publ_flag
    N2 H2 O1 2_776 0.86 1.95 2.744(8) 152 y
    N5 H5 O3 2_777 0.86 2.10 2.891(9) 153 y
data_global
_journal_date_recd_electronic     2009-12-05
_journal_date_accepted     2009-12-07
_journal_name_full     'Acta Crystallographica, Section E'
_journal_year     2010
_journal_volume     66
_journal_issue      1
_journal_page_first     m56
_journal_page_last     m56
_journal_paper_category     QM
_journal_coeditor_code     BT5131
_publ_contact_author_name     'Dr Ng Seik Weng'
_publ_contact_author_address
;
 Department of Chemistry
University of Malaya
50603 Kuala Lumpur
Malaysia
;
_publ_contact_author_email     seikweng@um.edu.my
_publ_contact_author_fax     ?
_publ_contact_author_phone     ?
_publ_section_title
;\
\m-Adipato-\k^2^<i>O</i>^1^:<i>O</i>^4^-bis{[2,6-bis(1<i>H</i>-benzimidazol-2-\
yl-\k<i>N</i>^3^)pyridine-\k<i>N</i>](nitrato-\k<i>O</i>)lead(II)}
;
loop_
    _publ_author_name
    _publ_author_address
    'Wei, Lian-Qiang'
;
School of Chemistry & Chemical Engineering
Guangxi Normal University
541004 Guilin 541004
People's Republic of China
;
    'Zeng, Ming-Hua'
;
School of Chemistry & Chemical Engineering
Guangxi Normal University
541004 Guilin 541004
People's Republic of China
;
    'Ng, Seik Weng'
;
Department of Chemistry
University of Malaya
50603 Kuala Lumpur
Malaysia
;
