# Supplementary material for: μ-Adipato-κ2 O 1:O 4-bis­{[2,6-bis­(1H-benzimidazol-2-yl-κN 3)pyridine-κN](nitrato-κO)lead(II)}
Source: Acta Crystallogr Sect E Struct Rep Online. 2009 Dec 12;66(Pt 1):m56. doi: 10.1107/S1600536809052647 (PMC2980214; doi:10.1107/S1600536809052647)
Supplement: Supplementary file 2 [file e-66-00m56-Isup2.hkl]

# 
# h,k,l, Fc-squared, Fo-squared, sigma(Fo-squared) and status flag 
# 
data_I
_shelx_title '  P-1' 
_shelx_refln_list_code          4 
_shelx_F_calc_maximum      340.37 
_exptl_crystal_F_000       626.00 
_reflns_d_resolution_high  0.7802 
 
loop_ 
 _symmetry_equiv_pos_as_xyz 
 'x, y, z' 
 '-x, -y, -z' 
 
_cell_length_a     9.3470 
_cell_length_b    10.6433 
_cell_length_c    11.3776 
_cell_angle_alpha 106.696 
_cell_angle_beta   95.343 
_cell_angle_gamma  99.117 
 
_shelx_F_squared_multiplier     1.000 
 
loop_ 
 _refln_index_h 
 _refln_index_k 
 _refln_index_l 
 _refln_F_squared_calc 
 _refln_F_squared_meas 
 _refln_F_squared_sigma 
 _refln_observed_status 
   1   0   0    23848.69    29835.50    469.96 o 
   2   0   0      787.56      898.56     40.63 o 
   3   0   0       67.96       49.78     19.81 o 
   4   0   0     3350.67     3730.73    101.42 o 
   5   0   0     4223.05     5011.19    123.73 o 
   6   0   0     7074.24     8442.18    304.04 o 
   7   0   0     5976.08     7169.25    202.27 o 
   8   0   0     2589.39     3109.16    211.37 o 
   9   0   0      334.02      328.42    131.77 o 
  10   0   0        1.13       -7.40    134.53 o 
  11   0   0      341.34      432.47    193.74 o 
 -11   1   0      655.41      616.63    191.42 o 
 -10   1   0     2466.77     2638.51    223.49 o 
  -9   1   0     3153.67     3143.10    160.42 o 
  -8   1   0     2100.99     2209.93    213.77 o 
  -7   1   0     1137.90     1251.24     96.64 o 
  -6   1   0     1050.52      982.27     80.28 o 
  -5   1   0     3713.31     3607.44    117.37 o 
  -4   1   0     7423.58     7724.64    171.27 o 
  -3   1   0    16227.66    15475.10    277.07 o 
  -2   1   0     1812.78     1701.46     52.38 o 
  -1   1   0     2454.40     2726.12     46.15 o 
   0   1   0     2145.05     2219.82     73.43 o 
   1   1   0     2750.73     2917.14     51.25 o 
   2   1   0     2478.45     2495.33     63.23 o 
   3   1   0    23356.73    23109.69    326.03 o 
   4   1   0    14394.29    14643.97    228.19 o 
   5   1   0     8240.32     7928.78    150.71 o 
   6   1   0      243.14      151.71     42.19 o 
   7   1   0       36.52       40.54     62.91 o 
   8   1   0      650.17      442.05    122.92 o 
   9   1   0     2195.33     2114.46    215.51 o 
  10   1   0     1878.77     2231.14    239.46 o 
  11   1   0      861.15      837.37    193.74 o 
 -11   2   0      738.91      766.26    195.63 o 
 -10   2   0      353.95      241.34    160.65 o 
  -9   2   0       40.36       40.31     75.90 o 
  -8   2   0      365.51      313.85     83.01 o 
  -7   2   0     2771.28     2768.12    202.52 o 
  -6   2   0    10986.45    10983.30    251.19 o 
  -5   2   0    14646.61    14990.74    345.83 o 
  -4   2   0    12476.47    12702.57    249.87 o 
  -3   2   0       40.65       12.41     18.93 o 
  -2   2   0      196.57      163.49     22.80 o 
  -1   2   0    21377.66    23060.44    310.48 o 
   0   2   0     9976.17    10886.81    323.96 o 
   1   2   0     5992.35     6352.50    101.03 o 
   2   2   0    21398.09    21164.90    297.07 o 
   3   2   0     5563.58     5503.98    106.04 o 
   4   2   0       78.81       60.56     36.86 o 
   5   2   0      887.09      817.05     54.00 o 
   6   2   0     3933.63     3881.08    121.23 o 
   7   2   0     4751.57     4869.80    243.52 o 
   8   2   0     2658.75     2989.13    209.12 o 
   9   2   0      653.99      527.09    148.90 o 
  10   2   0      187.34       73.72    150.78 o 
  11   2   0        4.49      155.28    191.71 o 
 -11   3   0      246.73      251.65    179.52 o 
 -10   3   0      691.24      650.18    115.43 o 
  -9   3   0     3834.03     3621.52    162.25 o 
  -8   3   0     5722.87     5563.81    216.09 o 
  -7   3   0     2389.12     2340.15    215.29 o 
  -6   3   0       34.09       16.92     51.30 o 
  -5   3   0      196.48      185.20     63.71 o 
  -4   3   0     2972.08     3041.67     72.46 o 
  -3   3   0    14635.60    15382.26    228.13 o 
  -2   3   0    15620.81    16503.08    319.92 o 
  -1   3   0    22625.20    23694.38    411.17 o 
   0   3   0      978.81     1023.27     41.73 o 
   1   3   0      473.12      472.02     42.50 o 
   2   3   0       39.21       13.52     19.92 o 
   3   3   0     6154.94     5841.66    114.68 o 
   4   3   0    10561.70    10625.18    186.02 o 
   5   3   0     7438.31     7446.10    152.97 o 
   6   3   0     5592.28     5796.43    176.45 o 
   7   3   0      506.51      458.45    115.37 o 
   8   3   0       30.08       33.52    111.46 o 
   9   3   0      750.22      786.43    166.31 o 
  10   3   0      881.21      874.52    188.23 o 
 -11   4   0     1281.39     1520.94    151.69 o 
 -10   4   0     1428.48     1350.26    202.09 o 
  -9   4   0      338.92      314.01     88.14 o 
  -8   4   0       31.90       10.67     67.19 o 
  -7   4   0     1610.87     1510.14     99.81 o 
  -6   4   0     4056.13     3855.07    136.52 o 
  -5   4   0    13234.01    13448.10    219.95 o 
  -4   4   0    14957.60    15013.62    233.91 o 
  -3   4   0     2337.86     2320.41     60.89 o 
  -2   4   0       78.71       28.16     17.78 o 
  -1   4   0     2712.00     2661.38    104.85 o 
   0   4   0    12152.48    12767.38    190.43 o 
   1   4   0     9360.03     9801.86    157.82 o 
   2   4   0    15636.60    15237.88    349.36 o 
   3   4   0     6254.88     6192.38    123.77 o 
   4   4   0      792.82      732.62     52.48 o 
   5   4   0       25.22      -39.37     39.37 o 
   6   4   0      619.83      471.61     98.25 o 
   7   4   0     1788.11     1899.83    166.02 o 
   8   4   0     2489.34     2673.48    212.61 o 
   9   4   0     1545.81     1784.60    212.75 o 
  10   4   0      428.24      338.72    184.16 o 
 -11   5   0      104.44      -74.65    111.32 o 
 -10   5   0      267.09      140.63    104.29 o 
  -9   5   0     1266.55     1202.86    122.51 o 
  -8   5   0     2309.75     2131.16    124.92 o 
  -7   5   0     3030.76     2869.46    128.78 o 
  -6   5   0     4203.09     4135.14    185.69 o 
  -5   5   0      757.06      727.59     78.11 o 
  -4   5   0      183.22      115.48     31.47 o 
  -3   5   0     1156.93     1154.93    107.25 o 
  -2   5   0     4879.86     4853.26    132.48 o 
  -1   5   0     9449.91     9525.38    209.10 o 
   0   5   0    15034.96    15347.56    229.55 o 
   1   5   0     8634.11     8801.94    151.37 o 
   2   5   0      370.88      288.56     65.89 o 
   3   5   0     4354.96     4504.00    170.61 o 
   4   5   0     2580.51     2266.29     82.74 o 
   5   5   0     5099.73     5006.87    166.03 o 
   6   5   0     2695.33     2614.23    135.05 o 
   7   5   0     1794.83     1834.47    127.31 o 
   8   5   0       82.76      200.71    142.37 o 
   9   5   0       10.20      233.36    167.04 o 
 -11   6   0     1512.51     1686.64    240.76 o 
 -10   6   0     4328.36     4328.76    201.36 o 
  -9   6   0     3993.67     3694.65    236.92 o 
  -8   6   0     1118.15      934.79    107.58 o 
  -7   6   0       15.94       15.17    135.40 o 
  -6   6   0     3772.24     3726.88    136.76 o 
  -5   6   0     9098.99     9208.16    220.62 o 
  -4   6   0     7591.41     7487.59    142.33 o 
  -3   6   0     6135.12     6458.89    170.70 o 
  -2   6   0     4456.23     4437.09    135.66 o 
  -1   6   0      316.85      209.64     46.56 o 
   0   6   0      962.15      935.60     72.59 o 
   1   6   0     3258.08     3124.27    119.35 o 
   2   6   0     7595.59     7503.81    155.26 o 
   3   6   0     6354.03     5953.56    170.24 o 
   4   6   0     4795.43     4871.11    163.09 o 
   5   6   0     1356.63     1278.40    111.17 o 
   6   6   0      160.53       59.34     81.62 o 
   7   6   0     1237.82     1456.83    134.20 o 
   8   6   0      750.48      868.72    175.31 o 
   9   6   0      696.62      692.53    183.29 o 
 -11   7   0      101.70      202.01    169.65 o 
 -10   7   0       95.15       -5.08    148.75 o 
  -9   7   0     1035.07      875.68    167.18 o 
  -8   7   0     1851.06     1754.85    200.42 o 
  -7   7   0     4350.29     3781.80    227.85 o 
  -6   7   0     4041.76     4621.35    243.95 o 
  -5   7   0     4819.90     4676.33    154.43 o 
  -4   7   0      726.76      778.12     75.45 o 
  -3   7   0      674.11      662.45     76.19 o 
  -2   7   0     2825.95     2802.24    116.19 o 
  -1   7   0    10349.65    10243.44    244.58 o 
   0   7   0     9556.42     9878.36    239.75 o 
   1   7   0     3411.54     3313.07    126.78 o 
   2   7   0      341.86      122.80     63.42 o 
   3   7   0      104.64       94.04    103.04 o 
   4   7   0     1978.41     1679.53    175.46 o 
   5   7   0     2183.19     2411.10    206.95 o 
   6   7   0     2041.61     2363.06    215.80 o 
   7   7   0     1598.60     1690.56    226.97 o 
 -10   8   0     2059.67     1813.91    236.41 o 
  -9   8   0     1589.58     1658.48    216.96 o 
  -8   8   0     1779.99     2216.49    229.15 o 
  -7   8   0      504.27      473.54    129.89 o 
  -6   8   0      512.49      445.24    126.55 o 
  -5   8   0     1954.07     1947.57    172.84 o 
  -4   8   0     4007.20     4057.42    149.89 o 
  -3   8   0     6702.02     6724.86    197.94 o 
  -2   8   0     7874.05     7644.10    295.91 o 
  -1   8   0      830.46      689.18     80.75 o 
   0   8   0        1.58      -53.96     53.96 o 
   1   8   0      499.40      424.06    190.62 o 
   2   8   0     1037.77      898.76    156.30 o 
   3   8   0     1719.66     1745.99    181.55 o 
   4   8   0     2134.24     2033.05    203.17 o 
   5   8   0      602.81      611.55    167.91 o 
   6   8   0      115.84      102.17    159.93 o 
   7   8   0        3.14     -113.05    170.38 o 
 -10   9   0      242.72      802.10    205.35 o 
  -9   9   0        1.31     -141.79    141.79 o 
  -8   9   0      730.41      708.35    169.80 o 
  -7   9   0     2051.20     2257.70    225.81 o 
  -6   9   0     4025.81     4117.33    255.85 o 
  -5   9   0     3878.65     4160.86    245.70 o 
  -4   9   0     2212.84     2204.05    123.11 o 
  -3   9   0      361.95      338.34     88.96 o 
  -2   9   0     1174.05     1028.15    195.41 o 
  -1   9   0     2970.34     2879.46    140.81 o 
   0   9   0     3252.62     3284.82    150.52 o 
   1   9   0     4223.40     4298.14    173.23 o 
   2   9   0     3380.72     3608.96    257.45 o 
   3   9   0     1306.75     1354.01    198.97 o 
   4   9   0       12.57     -140.19    140.19 o 
   5   9   0      253.87      368.18    173.71 o 
   6   9   0     1160.71     1273.61    237.57 o 
  -9  10   0     2034.58     2388.46    275.01 o 
  -8  10   0     2812.67     2933.40    260.35 o 
  -7  10   0      952.94      796.15    180.68 o 
  -6  10   0      153.94       92.30    138.45 o 
  -5  10   0      138.31      -64.73    120.74 o 
  -4  10   0     1276.09     1565.20    125.07 o 
  -3  10   0     3646.92     3598.82    199.69 o 
  -2  10   0     3001.62     3327.94    318.48 o 
  -1  10   0     3012.85     3147.40    156.79 o 
   0  10   0     1024.34      954.58    113.36 o 
   1  10   0        4.82      -97.09    129.74 o 
   2  10   0      954.36      791.80    184.74 o 
   3  10   0     2145.91     2649.25    255.13 o 
   4  10   0     1463.10     1649.05    260.93 o 
   5  10   0     1088.33      930.25    233.07 o 
  -8  11   0       63.59      -28.44    169.22 o 
  -7  11   0      832.14      708.79    192.14 o 
  -6  11   0     2503.82     2572.48    250.92 o 
  -5  11   0     4225.64     4508.87    287.78 o 
  -4  11   0     2249.79     2234.38    152.02 o 
  -3  11   0      535.23      552.90    114.21 o 
  -2  11   0       34.11       -3.71     87.93 o 
  -1  11   0       82.56       83.49     94.87 o 
   0  11   0     1085.28     1169.85    205.50 o 
   1  11   0     2335.97     2391.36    244.97 o 
   2  11   0     2335.40     2323.01    247.87 o 
   3  11   0      644.94      456.71    195.48 o 
   4  11   0      117.46       52.97    197.66 o 
  -6  12   0      815.31      688.76    215.95 o 
  -5  12   0       90.21      167.04    177.78 o 
  -4  12   0      108.33        7.69    164.43 o 
  -3  12   0     1269.75     1576.38    507.79 o 
  -2  12   0     3142.45     3436.91    197.91 o 
  -1  12   0     2082.18     2233.03    265.58 o 
   0  12   0     1355.09     1178.85    224.65 o 
   1  12   0      259.51      289.67    185.90 o 
   2  12   0        0.71        8.42    188.23 o 
  -3  13   0     1325.30     1502.97    183.23 o 
  -2  13   0      462.27      544.07    215.80 o 
   0 -13   1      383.03      631.15    233.94 o 
   1 -13   1     1358.60     1520.32    260.64 o 
   2 -13   1     1674.64     2040.02    267.32 o 
   3 -13   1     1312.65     1272.02    235.54 o 
   4 -13   1      965.01      824.16    241.05 o 
  -2 -12   1      883.41     1096.71    244.83 o 
  -1 -12   1     1325.85     1404.81    256.14 o 
   0 -12   1     1875.28     2265.39    280.96 o 
   1 -12   1      736.91      803.84    194.47 o 
   2 -12   1      304.82      -31.20    154.70 o 
   3 -12   1       16.18      -33.53    102.96 o 
   4 -12   1     1245.74     1377.09    215.07 o 
   5 -12   1     2534.93     2667.53    277.33 o 
   6 -12   1     2214.16     2741.40    286.62 o 
   7 -12   1     1584.96     1321.50    237.71 o 
  -4 -11   1     1159.92      945.34    226.54 o 
  -3 -11   1     1507.38     1459.23    244.68 o 
  -2 -11   1     1100.30      934.46    217.83 o 
  -1 -11   1      553.71      499.66    175.02 o 
   0 -11   1       26.36      134.39    143.96 o 
   1 -11   1     1378.17     1670.53    216.96 o 
   2 -11   1     2053.41     1964.85    145.73 o 
   3 -11   1     2368.43     2236.13    145.37 o 
   4 -11   1     1968.28     1991.17    148.89 o 
   5 -11   1      873.13     1018.19    181.84 o 
   6 -11   1      165.89      135.11    150.64 o 
   7 -11   1      197.87      176.62    159.64 o 
   8 -11   1     1547.12     1495.22    236.55 o 
  -6 -10   1      843.12      967.25    248.02 o 
  -5 -10   1     1232.73      881.78    223.64 o 
  -4 -10   1      569.83      388.06    175.46 o 
  -3 -10   1      207.27      434.07    163.70 o 
  -2 -10   1      364.67      397.06    155.57 o 
  -1 -10   1     3657.11     3341.49    257.02 o 
   0 -10   1     3976.12     4250.70    275.30 o 
   1 -10   1     2817.28     2845.39    149.66 o 
   2 -10   1      891.31     1055.51    112.98 o 
   3 -10   1      372.67      292.87    113.12 o 
   4 -10   1      284.81      256.99     82.37 o 
   5 -10   1     1220.71      959.27    169.80 o 
   6 -10   1     1790.04     2008.52    214.64 o 
   7 -10   1     2091.04     2318.94    238.44 o 
   8 -10   1     1230.61     1299.15    209.12 o 
   9 -10   1      425.21      366.44    182.57 o 
  -7  -9   1      155.03      286.48    208.11 o 
  -6  -9   1       19.61     -181.84    181.84 o 
  -5  -9   1      412.37      164.57    164.28 o 
  -4  -9   1     2505.01     2524.59    243.95 o 
  -3  -9   1     3270.37     3064.74    239.46 o 
  -2  -9   1     3449.16     3143.54    227.56 o 
  -1  -9   1     2537.86     2549.98    209.27 o 
   0  -9   1     1420.21     1275.66    249.76 o 
   1  -9   1      135.03       59.52     62.21 o 
   2  -9   1      661.58      587.92     85.00 o 
   3  -9   1     8084.90     8007.86    229.26 o 
   4  -9   1     8353.71     8200.71    281.61 o 
   5  -9   1     2273.47     2450.86    198.82 o 
   6  -9   1     2278.59     2201.54    192.58 o 
   7  -9   1      125.49      112.91    124.23 o 
   8  -9   1      379.66      366.15    151.51 o 
   9  -9   1     1720.43     1770.08    227.70 o 
  10  -9   1     1613.59     1608.12    247.15 o 
  -7  -8   1      939.70      720.40    216.24 o 
  -6  -8   1     2983.04     2859.97    248.89 o 
  -5  -8   1     2365.86     2678.42    236.99 o 
  -4  -8   1     1568.69     1487.53    198.53 o 
  -3  -8   1      291.00      424.20    137.72 o 
  -2  -8   1      409.96      412.01    123.21 o 
  -1  -8   1     2793.42     2677.44    124.18 o 
   0  -8   1     6642.80     6588.55    193.21 o 
   1  -8   1     6037.21     6036.05    183.34 o 
   2  -8   1     5712.38     5874.08    179.66 o 
   3  -8   1     2359.14     2191.77    110.16 o 
   4  -8   1       27.04      -50.66     60.08 o 
   5  -8   1      278.34      153.25     99.12 o 
   6  -8   1     4685.50     4634.55    250.34 o 
   7  -8   1     4704.58     5076.75    275.74 o 
   8  -8   1     1261.22     1467.64    193.74 o 
   9  -8   1      624.42      385.74    149.04 o 
  10  -8   1      237.17      -32.51    167.76 o 
  -7  -7   1      566.20      716.84    137.07 o 
  -6  -7   1      782.55      902.98    206.95 o 
  -5  -7   1        2.84       34.22     70.92 o 
  -4  -7   1      695.15      598.54    221.24 o 
  -3  -7   1     3532.04     3638.85    205.06 o 
  -2  -7   1     5630.69     5476.01    176.65 o 
  -1  -7   1     6441.83     6582.79    181.52 o 
   0  -7   1     3900.61     3881.85    136.13 o 
   1  -7   1     1172.84     1163.59     81.88 o 
   2  -7   1      355.52      263.67     56.37 o 
   3  -7   1     4282.41     4457.58    144.05 o 
   4  -7   1     4626.59     4543.35    148.61 o 
   5  -7   1     7877.55     7646.61    303.17 o 
   6  -7   1     5589.20     5420.98    260.50 o 
   7  -7   1     1246.14     1369.69    168.05 o 
   8  -7   1        0.27     -103.62    103.62 o 
   9  -7   1      325.39      172.84    136.13 o 
  10  -7   1     1181.41     1492.46    213.91 o 
  11  -7   1     1362.89     1126.46    212.32 o 
  -9  -6   1      258.53       91.57    172.55 o 
  -8  -6   1       25.82     -112.33    136.71 o 
  -7  -6   1      223.78      183.53     91.05 o 
  -6  -6   1     2138.16     1941.78    146.29 o 
  -5  -6   1     5600.85     5526.39    184.06 o 
  -4  -6   1     4822.18     4508.99    154.90 o 
  -3  -6   1     3541.73     3529.85     95.75 o 
  -2  -6   1      884.78      795.15    119.85 o 
  -1  -6   1       48.88       20.28     28.44 o 
   0  -6   1     6620.61     6937.78    139.30 o 
   1  -6   1    13101.23    13654.47    212.86 o 
   2  -6   1    10073.47    10832.34    240.18 o 
   3  -6   1     3081.95     2927.50    136.56 o 
   4  -6   1     1407.98     1278.72     60.63 o 
   5  -6   1        2.62      -27.48     46.13 o 
   6  -6   1      422.90      209.06     65.62 o 
   7  -6   1     1397.14     1272.20    106.36 o 
   8  -6   1     3491.29     3139.38    236.19 o 
   9  -6   1     4349.98     3908.79    211.88 o 
  10  -6   1     1978.94     2276.11    198.89 o 
  11  -6   1      201.16      169.68    129.29 o 
 -10  -5   1       40.94     -151.51    184.45 o 
  -9  -5   1     1225.39     1410.76    212.46 o 
  -8  -5   1     1287.41     1300.90    184.45 o 
  -7  -5   1     2529.73     2597.41    197.66 o 
  -6  -5   1     1407.63     1510.91    152.24 o 
  -5  -5   1      469.56      366.45    143.09 o 
  -4  -5   1       10.37       -2.66     46.63 o 
  -3  -5   1     1378.76     1292.51     57.46 o 
  -2  -5   1    10159.32     9738.48    166.08 o 
  -1  -5   1    17431.34    17946.53    266.64 o 
   0  -5   1    10805.70    10611.24    168.53 o 
   1  -5   1     7809.65     7965.01    133.69 o 
   2  -5   1     2415.94     2671.39     92.87 o 
   3  -5   1      567.06      447.94     49.21 o 
   4  -5   1     5597.24     5495.13    112.92 o 
   5  -5   1     8615.23     8216.99    153.12 o 
   6  -5   1     8572.15     8409.97    313.03 o 
   7  -5   1     2445.63     2459.07    142.37 o 
   8  -5   1      506.96      360.47     87.10 o 
   9  -5   1        5.11      -62.91     84.27 o 
  10  -5   1      756.87      976.46    131.50 o 
  11  -5   1     1215.84      963.23    146.77 o 
 -10  -4   1     1277.48     1448.20    222.77 o 
  -9  -4   1      999.17     1208.31    188.81 o 
  -8  -4   1      773.33      622.15    150.78 o 
  -7  -4   1       25.37       -6.53     66.74 o 
  -6  -4   1     2320.82     2373.97    116.65 o 
  -5  -4   1     2293.38     2151.49    109.35 o 
  -4  -4   1     4848.13     4495.61    122.96 o 
  -3  -4   1     5326.78     5200.40    106.08 o 
  -2  -4   1     3765.22     3842.32     82.23 o 
  -1  -4   1       46.43       18.99     18.52 o 
   0  -4   1      757.41      824.46     41.60 o 
   1  -4   1     7812.61     7692.95    166.38 o 
   2  -4   1    10657.14    10716.75    216.57 o 
   3  -4   1    21718.27    23095.24    330.01 o 
   4  -4   1    11870.76    12380.56    198.17 o 
   5  -4   1     2994.60     2954.86    109.58 o 
   6  -4   1        0.30       10.80     49.67 o 
   7  -4   1      828.06      692.26     85.96 o 
   8  -4   1     2520.30     2603.59    134.81 o 
   9  -4   1     3297.73     3042.97    153.51 o 
  10  -4   1     1805.33     1877.17    183.80 o 
  11  -4   1      580.36      711.41    274.79 o 
 -10  -3   1        6.71      189.39    156.01 o 
  -9  -3   1      138.39      139.17    139.75 o 
  -8  -3   1      728.91      605.60    135.55 o 
  -7  -3   1     2936.39     2819.48    184.60 o 
  -6  -3   1    10443.26    10199.70    250.70 o 
  -5  -3   1     7501.48     7673.31    153.17 o 
  -4  -3   1     4108.68     4105.56     95.93 o 
  -3  -3   1      326.63      248.83     27.45 o 
  -2  -3   1     8921.79     8949.31    142.46 o 
  -1  -3   1     9323.89    10000.54    150.60 o 
   0  -3   1    24489.85    25104.47    340.47 o 
   1  -3   1    18310.19    19328.02    339.99 o 
   2  -3   1     1466.09     1414.21     41.69 o 
   3  -3   1       14.50        3.84     17.99 o 
   4  -3   1     3039.78     2929.59    110.80 o 
   5  -3   1     6027.31     5918.24    158.73 o 
   6  -3   1     8909.75     8252.92    210.92 o 
   7  -3   1     7296.19     7553.12    212.43 o 
   8  -3   1     2991.35     2969.33    142.93 o 
   9  -3   1      261.01      219.64     85.07 o 
  10  -3   1       14.29     -132.21    132.21 o 
  11  -3   1      323.95      441.32    184.74 o 
 -11  -2   1      696.56      953.76    205.79 o 
 -10  -2   1     1608.39     1739.46    222.48 o 
  -9  -2   1     2031.15     2047.13    194.32 o 
  -8  -2   1     1396.14     1375.64    169.22 o 
  -7  -2   1      496.24      387.34     99.70 o 
  -6  -2   1       39.52       13.53     39.37 o 
  -5  -2   1     2167.15     2121.25     73.64 o 
  -4  -2   1     9572.39     9085.42    157.51 o 
  -3  -2   1    23120.29    23194.60    414.49 o 
  -2  -2   1     4295.33     4552.19     80.87 o 
  -1  -2   1     8700.32     8766.65    166.06 o 
   0  -2   1     1278.71     1440.99     41.71 o 
   1  -2   1     1379.93     1378.17     89.69 o 
   2  -2   1     5207.22     5181.32     87.85 o 
   3  -2   1    16086.33    16135.65    290.14 o 
   4  -2   1    13539.25    14331.90    280.45 o 
   5  -2   1     7803.02     7522.09    185.74 o 
   6  -2   1     2092.70     1903.69     97.18 o 
   7  -2   1      132.83       60.52     58.95 o 
   8  -2   1     2278.16     2150.65    121.99 o 
   9  -2   1     3209.96     3112.05    164.79 o 
  10  -2   1     2293.95     2546.42    298.30 o 
  11  -2   1     1129.97     1023.56    206.08 o 
 -11  -1   1     1413.30     1297.99    224.51 o 
 -10  -1   1      629.76      744.20    172.12 o 
  -9  -1   1       47.35       48.62    129.74 o 
  -8  -1   1      271.32      320.29    115.23 o 
  -7  -1   1     5955.92     5926.06    176.84 o 
  -6  -1   1     7843.03     7894.96    158.03 o 
  -5  -1   1     8194.36     8198.42    152.61 o 
  -4  -1   1     8887.35     8546.97    268.84 o 
  -3  -1   1      604.48      531.55     31.77 o 
  -2  -1   1       33.31       25.86     12.39 o 
  -1  -1   1     5837.76     6540.07    123.91 o 
   0  -1   1    20514.49    21386.24    358.73 o 
   1  -1   1    26203.69    27049.40    798.08 o 
   2  -1   1    23003.17    23727.19    390.70 o 
   3  -1   1      615.07      498.79     42.79 o 
   4  -1   1      201.77      151.97     36.94 o 
   5  -1   1     1437.07     1432.96    105.07 o 
   6  -1   1     4872.34     4810.45    150.50 o 
   7  -1   1     4342.93     4308.01    158.99 o 
   8  -1   1     1586.48     1604.68    165.66 o 
   9  -1   1     1234.35     1355.56    208.25 o 
  10  -1   1      235.45       61.82    154.99 o 
  11  -1   1       20.10      123.94    178.07 o 
 -11   0   1      258.03      149.91    162.25 o 
 -10   0   1     1164.51     1406.55    211.74 o 
  -9   0   1     3042.75     3703.29    239.31 o 
  -8   0   1     4985.72     6237.79    196.99 o 
  -7   0   1     2244.38     2558.41    257.45 o 
  -6   0   1       38.88       -1.47     31.89 o 
  -5   0   1      420.68      466.73     38.90 o 
  -4   0   1     6716.54     8199.38    141.35 o 
  -3   0   1     4291.60     4861.08    150.72 o 
  -2   0   1    13561.24    17023.34    422.91 o 
  -1   0   1    12506.67    16479.95    722.22 o 
   0   0   1     9043.44    10159.72    468.75 o 
   1   0   1     1554.53     2100.25     44.07 o 
   2   0   1      241.83      201.41     34.76 o 
   3   0   1    11913.75    14271.46    247.02 o 
   4   0   1    15432.68    19435.24    289.81 o 
   5   0   1     8100.57     9167.62    237.00 o 
   6   0   1     3952.72     4353.04    227.85 o 
   7   0   1      695.56      727.04     87.30 o 
   8   0   1        5.85       51.83     73.52 o 
   9   0   1      281.36      243.23    136.13 o 
  10   0   1     1803.99     2154.66    248.31 o 
  11   0   1     1356.29     1316.71    225.38 o 
 -11   1   1     1616.74     2054.67    246.13 o 
 -10   1   1     1605.85     1970.65    227.26 o 
  -9   1   1      634.69      507.65    155.14 o 
  -8   1   1       37.43      -24.42     61.70 o 
  -7   1   1     1308.84     1230.93    181.19 o 
  -6   1   1     3943.76     3592.42     90.57 o 
  -5   1   1     9955.14    10137.54    173.36 o 
  -4   1   1    13776.37    13829.27    212.32 o 
  -3   1   1     6310.17     6468.79    109.66 o 
  -2   1   1     2322.71     2475.27     51.73 o 
  -1   1   1      962.76     1016.93     34.80 o 
   0   1   1    13944.12    14811.22    255.75 o 
   1   1   1    24727.18    25544.24    344.42 o 
   2   1   1     3145.83     3045.01     69.41 o 
   3   1   1     8944.14     9199.59    154.47 o 
   4   1   1     2703.69     2656.64     75.79 o 
   5   1   1        4.34      -19.79     31.29 o 
   6   1   1     2477.50     2394.20     86.55 o 
   7   1   1     2234.91     2070.46    115.37 o 
   8   1   1     3960.88     3749.69    159.66 o 
   9   1   1     2611.60     2941.53    227.70 o 
  10   1   1      422.01      592.25    171.97 o 
  11   1   1       14.01      -66.61    183.87 o 
 -11   2   1       19.32     -102.02    157.31 o 
 -10   2   1      589.41      489.51    159.06 o 
  -9   2   1     2337.87     2450.28    137.78 o 
  -8   2   1     5137.27     5578.46    183.64 o 
  -7   2   1     5644.39     5819.90    174.05 o 
  -6   2   1     5940.62     6143.86    167.52 o 
  -5   2   1     2396.87     2325.31     65.45 o 
  -4   2   1       18.04       31.16     28.96 o 
  -3   2   1     3158.81     3058.33     68.89 o 
  -2   2   1    28559.00    30156.01    681.08 o 
  -1   2   1    25254.23    26873.24    362.35 o 
   0   2   1     4039.28     4364.87    163.85 o 
   1   2   1     7997.07     8215.24    129.54 o 
   2   2   1      608.63      646.05     60.53 o 
   3   2   1     2093.96     1995.49     62.73 o 
   4   2   1     4172.26     4369.21    156.98 o 
   5   2   1     9512.47     9811.87    186.04 o 
   6   2   1     7001.29     6925.44    169.72 o 
   7   2   1     1489.76     1641.20    110.59 o 
   8   2   1      678.47      722.58    145.12 o 
   9   2   1       86.11       35.41    128.87 o 
  10   2   1      476.31      584.85    188.95 o 
 -11   3   1     2750.58     2924.55    263.40 o 
 -10   3   1     1717.30     1803.90    202.52 o 
  -9   3   1     1878.87     1827.60    154.70 o 
  -8   3   1      325.96      377.17    104.05 o 
  -7   3   1       80.25       82.05     58.89 o 
  -6   3   1     3099.70     2918.22    116.64 o 
  -5   3   1    12286.38    12292.57    204.30 o 
  -4   3   1    14973.51    15246.30    236.09 o 
  -3   3   1    13477.81    13406.37    204.81 o 
  -2   3   1     4699.92     4828.31    129.36 o 
  -1   3   1     2110.74     2230.76     72.71 o 
   0   3   1      247.70      201.87     21.72 o 
   1   3   1     8626.38     8973.49    144.77 o 
   2   3   1    14873.67    14372.78    233.51 o 
   3   3   1     7172.97     6881.81    133.99 o 
   4   3   1     4101.24     4057.25    103.89 o 
   5   3   1      721.85      723.68     58.92 o 
   6   3   1       14.20       24.81     48.83 o 
   7   3   1     2742.56     2703.23    188.95 o 
   8   3   1     3094.39     2929.48    211.45 o 
   9   3   1     1773.74     2034.79    219.72 o 
  10   3   1      627.63      876.55    199.84 o 
 -11   4   1      166.37      274.79    117.11 o 
 -10   4   1        0.22      -66.27     89.57 o 
  -9   4   1      746.93      734.31    101.50 o 
  -8   4   1     2742.94     2652.99    130.06 o 
  -7   4   1     5676.87     6070.13    185.17 o 
  -6   4   1     6317.02     6142.26    221.46 o 
  -5   4   1     3564.63     3571.58    136.77 o 
  -4   4   1     2501.14     2658.14     74.98 o 
  -3   4   1     2829.72     2875.08     70.74 o 
  -2   4   1    10281.53    10563.54    164.25 o 
  -1   4   1    14934.32    15591.82    311.00 o 
   0   4   1    23799.17    26306.71    471.17 o 
   1   4   1    11829.42    11573.16    183.22 o 
   2   4   1     2010.32     2143.91     66.52 o 
   3   4   1        5.83       49.39     32.90 o 
   4   4   1     1922.20     1802.93     75.54 o 
   5   4   1     2544.11     2551.13     95.19 o 
   6   4   1     1581.13     1565.76    109.65 o 
   7   4   1     1717.80     1837.71    186.49 o 
   8   4   1      925.09     1226.45    177.78 o 
   9   4   1      179.19       19.01    152.53 o 
  10   4   1       65.98      125.53    184.31 o 
 -11   5   1     1118.60     1161.23    269.13 o 
 -10   5   1     3067.97     3042.69    170.61 o 
  -9   5   1     3024.57     2862.38    153.24 o 
  -8   5   1     2494.27     2292.42    168.34 o 
  -7   5   1      607.31      524.83     81.94 o 
  -6   5   1      553.74      455.99     70.07 o 
  -5   5   1     3909.57     3861.11     99.87 o 
  -4   5   1    10738.95    10681.77    183.80 o 
  -3   5   1     9443.14     9186.88    155.62 o 
  -2   5   1     4111.49     3943.33    214.28 o 
  -1   5   1     2104.42     2088.50    103.98 o 
   0   5   1        7.69      -17.44     53.41 o 
   1   5   1     1527.98     1430.95     53.17 o 
   2   5   1     3651.05     3594.04     92.22 o 
   3   5   1     9913.92     9618.46    180.83 o 
   4   5   1     8016.76     7843.28    165.63 o 
   5   5   1     2816.24     2960.30    131.22 o 
   6   5   1       54.39      -40.52     86.64 o 
   7   5   1       35.43      129.31    121.61 o 
   8   5   1      578.49      577.31    163.56 o 
   9   5   1      821.86     1104.40    211.45 o 
 -11   6   1      538.69      446.26    176.47 o 
 -10   6   1      167.68       55.73    130.32 o 
  -9   6   1        8.71       -1.74    113.92 o 
  -8   6   1     1206.58     1198.44    166.75 o 
  -7   6   1     7155.25     7024.46    302.73 o 
  -6   6   1     7211.20     7816.99    311.15 o 
  -5   6   1     4732.19     4758.76    149.04 o 
  -4   6   1     2141.08     2086.17     98.79 o 
  -3   6   1      366.29      221.43     49.76 o 
  -2   6   1      562.47      472.00    110.22 o 
  -1   6   1     3944.59     3979.80    131.10 o 
   0   6   1     9730.98     9651.20    237.93 o 
   1   6   1     8540.85     8391.01    209.63 o 
   2   6   1     4214.29     4121.81    103.79 o 
   3   6   1      394.93      353.21     84.69 o 
   4   6   1        3.97       -8.23     47.12 o 
   5   6   1      473.24      591.25    152.16 o 
   6   6   1     2301.20     2489.84    231.84 o 
   7   6   1     2084.32     2083.41    195.19 o 
   8   6   1     1322.21     1473.88    216.53 o 
 -11   7   1      250.60      342.20    180.24 o 
 -10   7   1      866.35     1146.63    198.09 o 
  -9   7   1     2716.99     2483.81    218.85 o 
  -8   7   1     2802.16     2503.98    204.05 o 
  -7   7   1     1098.99     1092.93    159.06 o 
  -6   7   1       11.47       -7.11     91.86 o 
  -5   7   1      201.14      185.65     78.22 o 
  -4   7   1     3830.58     4099.93    146.19 o 
  -3   7   1     6354.96     5916.59    175.51 o 
  -2   7   1     6294.74     6055.64    178.46 o 
  -1   7   1     7479.69     7320.33    201.85 o 
   0   7   1     1109.63     1185.03     87.48 o 
   1   7   1      110.31       99.73     53.14 o 
   2   7   1      884.50      743.67     82.44 o 
   3   7   1     3540.45     3296.27    139.87 o 
   4   7   1     3399.98     3203.91    228.14 o 
   5   7   1     1929.27     1780.82    206.95 o 
   6   7   1      728.28      214.06    147.01 o 
   7   7   1       13.48      -68.50    173.28 o 
 -10   8   1      867.95     1100.77    207.82 o 
  -9   8   1       89.59      -67.92    146.29 o 
  -8   8   1      132.17     -117.55    117.55 o 
  -7   8   1      687.68      634.92    146.87 o 
  -6   8   1     1694.21     1796.35    172.84 o 
  -5   8   1     5993.35     6292.58    195.85 o 
  -4   8   1     9543.33     8970.46    271.89 o 
  -3   8   1      849.04      830.00     88.78 o 
  -2   8   1      122.96       52.88     59.61 o 
  -1   8   1      754.08      529.97    157.17 o 
   0   8   1     3660.97     3847.63    152.03 o 
   1   8   1     4647.19     4492.95    165.38 o 
   2   8   1     4466.78     4310.88    166.38 o 
   3   8   1     2565.76     2233.61    205.21 o 
   4   8   1      603.71      411.72    147.88 o 
   5   8   1       18.12       71.40    158.19 o 
   6   8   1      177.47      270.37    171.68 o 
   7   8   1      762.07      949.26    216.09 o 
  -9   9   1     1543.72     1508.71    232.49 o 
  -8   9   1     2864.61     2956.04    248.60 o 
  -7   9   1     2384.20     2449.85    222.48 o 
  -6   9   1     1000.56      842.74    156.44 o 
  -5   9   1        6.14       66.03    109.13 o 
  -4   9   1      819.18      815.94    123.72 o 
  -3   9   1     1862.16     1745.59    117.07 o 
  -2   9   1     7123.76     6583.22    217.32 o 
  -1   9   1     7859.79     7581.12    231.95 o 
   0   9   1     1257.29     1227.49    113.57 o 
   1   9   1      190.06      140.59    114.29 o 
   2   9   1      426.55      418.83    148.32 o 
   3   9   1      880.26      891.79    181.41 o 
   4   9   1     1590.29     1878.78    239.46 o 
   5   9   1     1871.90     2138.12    257.31 o 
   6   9   1     1089.16      857.11    229.59 o 
  -9  10   1      974.99      828.52    217.40 o 
  -8  10   1      185.05      249.61    164.28 o 
  -7  10   1      212.01      -35.41    151.07 o 
  -6  10   1      816.38      721.41    166.89 o 
  -5  10   1     3327.54     3527.40    242.94 o 
  -4  10   1     2373.55     2311.41    182.13 o 
  -3  10   1     1269.88     1384.52    327.04 o 
  -2  10   1      472.26      300.21     87.32 o 
  -1  10   1        1.38       81.47     83.86 o 
   0  10   1      215.54      184.05     85.90 o 
   1  10   1      908.25      913.27    188.08 o 
   2  10   1     2936.66     2683.93    247.44 o 
   3  10   1     2694.33     2410.23    246.71 o 
   4  10   1      534.89      270.95    181.84 o 
   5  10   1        6.90       41.94    196.21 o 
  -7  11   1     2519.92     2869.98    289.09 o 
  -6  11   1     2524.94     2358.85    234.38 o 
  -5  11   1     1148.32     1442.25    206.80 o 
  -4  11   1       10.59      -16.77     96.73 o 
  -3  11   1      420.29      318.91    159.42 o 
  -2  11   1     1504.30     1626.35    150.42 o 
  -1  11   1     2114.73     2418.67    164.93 o 
   0  11   1     2043.07     2179.63    251.79 o 
   1  11   1      707.79      995.70    207.24 o 
   2  11   1      152.23      125.10    170.67 o 
   3  11   1       90.90       26.70    174.73 o 
  -6  12   1      129.60      -31.06    178.94 o 
  -5  12   1     1065.44     1271.73    222.62 o 
  -4  12   1     1811.68     2191.20    180.44 o 
  -3  12   1     2207.77     2120.99    175.29 o 
  -2  12   1     1903.22     1726.54    166.96 o 
  -1  12   1      202.25      103.91    170.81 o 
   0  12   1        6.75      112.33    188.23 o 
   1  12   1      363.04      496.04    221.46 o 
   0 -13   2     1982.60     2581.04    311.00 o 
   1 -13   2     1862.08     2546.64    298.67 o 
   2 -13   2     1075.26     1133.57    244.68 o 
   3 -13   2       54.97     -172.70    172.70 o 
   4 -13   2       88.65      140.19    191.27 o 
   5 -13   2      975.86      924.44    218.99 o 
  -3 -12   2     1211.72     1425.27    269.21 o 
  -2 -12   2     1486.03     1760.94    268.04 o 
  -1 -12   2      736.22      815.60    224.80 o 
   0 -12   2      118.36      224.80    166.17 o 
   1 -12   2      128.72      258.03    168.34 o 
   2 -12   2      815.11     1360.69    210.72 o 
   3 -12   2     2312.29     2307.93    197.30 o 
   4 -12   2     3325.09     3470.36    273.56 o 
   5 -12   2     1985.53     2133.04    243.95 o 
   6 -12   2      511.74      303.46    181.99 o 
   7 -12   2       43.70      210.43    197.37 o 
  -5 -11   2      988.65      976.54    251.21 o 
  -4 -11   2      758.29      755.08    213.04 o 
  -3 -11   2      263.09      269.79    179.23 o 
  -2 -11   2       30.91      -28.15    132.06 o 
  -1 -11   2      624.85      494.44    169.36 o 
   0 -11   2     3269.26     3147.61    257.31 o 
   1 -11   2     4354.87     4390.74    285.46 o 
   2 -11   2     1922.47     1852.51    141.48 o 
   3 -11   2      536.58      464.14     99.45 o 
   4 -11   2        5.49       37.59    129.31 o 
   5 -11   2      240.10      143.24    139.75 o 
   6 -11   2     1192.58     1091.19    199.11 o 
   7 -11   2     2212.90     2317.35    264.56 o 
   8 -11   2     2247.31     2718.47    284.73 o 
  -6 -10   2      120.65       44.84    195.19 o 
  -5 -10   2        1.54       20.32    171.25 o 
  -4 -10   2      326.55       52.10    152.53 o 
  -3 -10   2     1420.99     1663.42    232.92 o 
  -2 -10   2     2460.37     2740.24    240.18 o 
  -1 -10   2     3747.01     3730.57    264.56 o 
   0 -10   2     3128.53     2963.73    231.91 o 
   1 -10   2      843.05      886.28    104.12 o 
   2 -10   2      495.57      480.32     89.26 o 
   3 -10   2     2789.20     2948.55    149.25 o 
   4 -10   2     3560.00     3702.80    161.28 o 
   5 -10   2     4368.45     4637.16    267.03 o 
   6 -10   2     1784.47     2098.07    203.75 o 
   7 -10   2      354.80      190.69    141.93 o 
   8 -10   2        0.44      -67.19    140.19 o 
   9 -10   2      501.51      348.01    186.34 o 
  -7  -9   2      136.49      130.32    196.50 o 
  -6  -9   2      830.93      295.04    178.65 o 
  -5  -9   2     3387.68     3208.85    269.21 o 
  -4  -9   2     3561.68     3547.42    265.87 o 
  -3  -9   2      704.38      792.38    177.49 o 
  -2  -9   2       27.13      -55.87    116.97 o 
  -1  -9   2     1806.17     1778.21    185.76 o 
   0  -9   2     3884.68     3826.90    170.96 o 
   1  -9   2     3670.27     3743.39    150.09 o 
   2  -9   2     3780.53     4047.79    156.29 o 
   3  -9   2     3397.51     3524.38    146.41 o 
   4  -9   2     2796.61     2623.08    130.95 o 
   5  -9   2       63.41      -41.65     97.96 o 
   6  -9   2      680.93      674.68    147.30 o 
   7  -9   2     2686.89     2530.68    214.93 o 
   8  -9   2     2388.51     2368.87    223.64 o 
   9  -9   2     1649.70     1718.56    230.89 o 
  10  -9   2      777.93      890.63    207.67 o 
  -7  -8   2     1128.09      905.72    207.96 o 
  -6  -8   2      836.54      853.77    189.24 o 
  -5  -8   2      529.21      306.79    148.90 o 
  -4  -8   2       53.12     -114.94    114.94 o 
  -3  -8   2      821.34      900.64    158.62 o 
  -2  -8   2     2385.25     2738.64    208.69 o 
  -1  -8   2     4168.03     4296.22    150.08 o 
   0  -8   2     4139.62     4315.28    154.99 o 
   1  -8   2     1660.82     1732.66    100.01 o 
   2  -8   2       81.01       47.98     53.64 o 
   3  -8   2      175.57      103.85     55.29 o 
   4  -8   2     5329.42     5415.97    170.78 o 
   5  -8   2     4948.79     5068.47    248.89 o 
   6  -8   2     4040.01     3946.37    233.07 o 
   7  -8   2     3342.11     3513.75    231.47 o 
   8  -8   2      366.57      272.98    139.32 o 
   9  -8   2       78.61     -129.02    129.02 o 
  10  -8   2      618.41      527.53    180.10 o 
  -9  -7   2      473.16      657.41    204.05 o 
  -8  -7   2      930.48      993.96    188.66 o 
  -7  -7   2        0.06     -106.30    106.30 o 
  -6  -7   2     1589.49     1740.83    258.76 o 
  -5  -7   2     3021.91     2936.06    144.64 o 
  -4  -7   2     2681.17     2636.40    127.53 o 
  -3  -7   2     5551.08     5429.67    168.87 o 
  -2  -7   2     4250.72     4106.56    151.66 o 
  -1  -7   2      866.47      840.45     53.07 o 
   0  -7   2       27.69      -12.64     28.98 o 
   1  -7   2     4000.47     3929.18     92.84 o 
   2  -7   2     7899.07     8577.91    213.65 o 
   3  -7   2     8235.45     8822.85    219.13 o 
   4  -7   2     5633.67     5544.69    162.41 o 
   5  -7   2     1547.77     1466.05    148.46 o 
   6  -7   2       11.05       -7.29     59.40 o 
   7  -7   2     1042.32     1204.84    111.63 o 
   8  -7   2     1533.23     1440.72    127.76 o 
   9  -7   2     2569.98     2272.49    158.04 o 
  10  -7   2     2015.72     1966.58    236.84 o 
  11  -7   2     1013.32     1280.58    225.23 o 
  -9  -6   2      166.52      163.85    168.63 o 
  -8  -6   2     1659.59     2080.21    205.93 o 
  -7  -6   2     1668.21     1928.87    137.00 o 
  -6  -6   2     2297.91     2517.74    135.19 o 
  -5  -6   2     4613.72     4411.33    162.45 o 
  -4  -6   2      922.23      999.54    107.46 o 
  -3  -6   2       61.25       81.54     46.81 o 
  -2  -6   2     6305.50     6748.76    132.64 o 
  -1  -6   2     8277.91     7841.48    142.92 o 
   0  -6   2    11278.41    11380.32    194.69 o 
   1  -6   2     7006.05     7041.35    130.66 o 
   2  -6   2     4387.05     4490.41    133.85 o 
   3  -6   2        2.16      -35.20     35.20 o 
   4  -6   2     4001.78     3939.24    191.49 o 
   5  -6   2     5401.34     5014.60    148.87 o 
   6  -6   2     5128.81     4841.60    270.00 o 
   7  -6   2     4108.47     3908.97    154.53 o 
   8  -6   2     2563.40     2178.69    151.36 o 
   9  -6   2      354.08      215.82     98.31 o 
  10  -6   2      137.76      131.90    107.88 o 
  11  -6   2     1152.64     1345.73    205.93 o 
 -10  -5   2      700.51     1106.14    209.56 o 
  -9  -5   2     1797.33     2165.40    231.91 o 
  -8  -5   2      970.52      825.32    151.36 o 
  -7  -5   2      191.13      179.35     82.99 o 
  -6  -5   2       98.21       89.49     65.77 o 
  -5  -5   2     2218.77     2247.26    201.00 o 
  -4  -5   2     5442.46     5087.39    157.26 o 
  -3  -5   2     6435.46     6404.17    124.02 o 
  -2  -5   2     4958.30     4747.73    131.19 o 
  -1  -5   2     9908.24    10148.78    166.69 o 
   0  -5   2     3118.46     3262.84     75.01 o 
   1  -5   2     3638.95     3821.93    112.05 o 
   2  -5   2     4123.73     4512.40    188.15 o 
   3  -5   2    12756.79    12706.10    261.04 o 
   4  -5   2     6649.68     6335.99    125.30 o 
   5  -5   2     2663.63     2622.27    107.55 o 
   6  -5   2     1243.64     1334.89     89.79 o 
   7  -5   2       79.72       92.12     71.63 o 
   8  -5   2     1549.95     1657.83    198.02 o 
   9  -5   2     1691.34     2053.37    151.28 o 
  10  -5   2     1181.25     1369.10    390.31 o 
  11  -5   2      611.19      584.51    137.66 o 
 -10  -4   2      833.39      704.00    186.92 o 
  -9  -4   2       95.64     -119.29    134.68 o 
  -8  -4   2      447.87      563.66    146.87 o 
  -7  -4   2     2661.85     2565.54    131.01 o 
  -6  -4   2     6191.85     6162.33    190.55 o 
  -5  -4   2     5779.92     5484.97    166.56 o 
  -4  -4   2     7916.30     7843.85    195.82 o 
  -3  -4   2       43.28       -7.61     19.38 o 
  -2  -4   2     1043.31     1106.42     60.73 o 
  -1  -4   2     7118.92     7555.69    126.48 o 
   0  -4   2    20520.15    21009.05    297.52 o 
   1  -4   2    10510.18    11773.23    315.07 o 
   2  -4   2    11419.10    11888.16    236.61 o 
   3  -4   2     4564.41     4542.27     93.40 o 
   4  -4   2       10.31       17.10     24.00 o 
   5  -4   2      121.41       52.48     43.87 o 
   6  -4   2     5101.97     4988.07    160.07 o 
   7  -4   2     7495.79     7478.95    215.37 o 
   8  -4   2     3344.90     3254.44    155.28 o 
   9  -4   2     1100.30     1122.72    144.18 o 
  10  -4   2      200.42      174.71    100.25 o 
  11  -4   2        8.37     -141.96    141.96 o 
 -11  -3   2      841.08      947.81    211.45 o 
 -10  -3   2     2421.57     2269.89    224.07 o 
  -9  -3   2     2287.80     2045.09    198.24 o 
  -8  -3   2     1854.55     1751.65    187.21 o 
  -7  -3   2     1668.49     1634.49    114.54 o 
  -6  -3   2      838.22      743.54     80.66 o 
  -5  -3   2       30.62       37.21     43.98 o 
  -4  -3   2     3455.03     3116.14     86.73 o 
  -3  -3   2    15104.60    15905.09    338.36 o 
  -2  -3   2    13117.41    13170.45    255.78 o 
  -1  -3   2    17166.67    17820.61    349.02 o 
   0  -3   2     2555.59     2553.81     58.61 o 
   1  -3   2      950.46     1043.78     48.48 o 
   2  -3   2     2421.06     2420.85    117.91 o 
   3  -3   2    11171.09    11281.80    178.91 o 
   4  -3   2    10031.44     9794.84    212.41 o 
   5  -3   2    10035.21    10083.26    240.33 o 
   6  -3   2     3743.69     3891.71    140.21 o 
   7  -3   2      340.61      177.33     64.58 o 
   8  -3   2       40.18       44.28     72.71 o 
   9  -3   2     1040.02      927.54    128.64 o 
  10  -3   2     1832.03     1759.50    325.30 o 
  11  -3   2     1561.65     1825.92    183.39 o 
 -11  -2   2      381.64      368.91    187.07 o 
 -10  -2   2      593.59      806.75    174.88 o 
  -9  -2   2      356.15      345.69    140.34 o 
  -8  -2   2       97.25       28.59     99.85 o 
  -7  -2   2      899.06      819.66    125.82 o 
  -6  -2   2     5479.04     5220.57    157.50 o 
  -5  -2   2    15760.79    15319.14    246.74 o 
  -4  -2   2     4943.00     4632.74     97.37 o 
  -3  -2   2     3494.87     3403.50     70.77 o 
  -2  -2   2     3548.90     3581.62     94.81 o 
  -1  -2   2     3640.46     3868.39     92.18 o 
   0  -2   2    27873.14    28069.66    472.27 o 
   1  -2   2     3828.31     3730.69     89.37 o 
   2  -2   2    11872.06    12208.81    241.17 o 
   3  -2   2     5224.06     5050.67    124.70 o 
   4  -2   2     2196.55     2257.18     87.33 o 
   5  -2   2      281.76      184.48     47.62 o 
   6  -2   2     3158.34     2787.25    117.75 o 
   7  -2   2     5306.22     5111.43    245.41 o 
   8  -2   2     3763.11     3689.84    164.83 o 
   9  -2   2     2118.48     2082.08    190.84 o 
  10  -2   2      634.45      667.06    134.24 o 
  11  -2   2       40.23      -17.27    167.47 o 
 -11  -1   2        8.45      121.18    168.34 o 
 -10  -1   2      148.19      162.97    137.72 o 
  -9  -1   2     1231.64     1240.23    177.63 o 
  -8  -1   2     4512.30     4304.83    237.86 o 
  -7  -1   2     5437.62     5334.34    247.73 o 
  -6  -1   2     2393.01     2549.69     83.30 o 
  -5  -1   2      659.09      540.13     85.58 o 
  -4  -1   2      230.08      217.05     37.96 o 
  -3  -1   2     3695.36     3629.07     74.37 o 
  -2  -1   2    15180.23    15950.76    339.93 o 
  -1  -1   2    46137.86    46806.42    980.86 o 
   0  -1   2    12432.98    13012.92    230.49 o 
   1  -1   2     2626.27     2789.66     73.20 o 
   2  -1   2    18957.52    19709.78    279.79 o 
   3  -1   2      902.09      883.05     55.14 o 
   4  -1   2     4523.59     4177.15     94.32 o 
   5  -1   2    10154.78     9432.23    173.94 o 
   6  -1   2     4442.57     4580.44    153.18 o 
   7  -1   2     2088.19     1986.67    117.01 o 
   8  -1   2      374.55      347.00     89.10 o 
   9  -1   2       12.80      -38.86     88.30 o 
  10  -1   2      432.39      501.11    163.27 o 
  11  -1   2      870.32      833.01    214.35 o 
 -11   0   2     1773.49     1997.49    247.00 o 
 -10   0   2     2622.96     2807.00    229.59 o 
  -9   0   2     1353.20     1735.83    194.18 o 
  -8   0   2      612.64      534.49    120.45 o 
  -7   0   2       88.29      130.28     54.80 o 
  -6   0   2     5966.82     7186.82    146.62 o 
  -5   0   2    10998.28    12684.37    221.23 o 
  -4   0   2    13379.28    16561.14    248.41 o 
  -3   0   2     8700.70    10596.72    352.81 o 
  -2   0   2     5461.89     7182.63    206.53 o 
  -1   0   2       38.57        6.81     14.10 o 
   0   0   2      297.00      284.28     25.12 o 
   1   0   2    22139.27    27475.79    372.14 o 
   2   0   2   115851.19   139306.41   3029.63 o 
   3   0   2    26120.38    33706.25    466.37 o 
   4   0   2     4258.80     4850.83    105.66 o 
   5   0   2     1189.68     1421.69     83.90 o 
   6   0   2      312.11      209.16     60.30 o 
   7   0   2     1250.05     1209.48    103.68 o 
   8   0   2     3459.12     3534.72    157.93 o 
   9   0   2     2272.45     2530.64    151.43 o 
  10   0   2     1498.08     1732.50    219.28 o 
  11   0   2      265.60      154.85    193.45 o 
 -11   1   2       74.29     -156.73    156.73 o 
 -10   1   2      227.83      243.23    156.30 o 
  -9   1   2      998.97      801.67    156.73 o 
  -8   1   2     4048.06     3979.00    151.17 o 
  -7   1   2     5770.36     5818.06    170.77 o 
  -6   1   2     6542.15     6451.00    133.77 o 
  -5   1   2     3928.08     3689.63    109.29 o 
  -4   1   2      320.90      299.72     30.44 o 
  -3   1   2     1570.76     1358.66     57.88 o 
  -2   1   2    17908.59    18594.98    482.52 o 
  -1   1   2    22186.26    22207.65    359.41 o 
   0   1   2     1406.15     1333.58     49.59 o 
   1   1   2     8244.90     7973.28    135.22 o 
   2   1   2      100.35       56.39     21.46 o 
   3   1   2      123.48       74.55     25.18 o 
   4   1   2     1670.99     1523.44     62.16 o 
   5   1   2     5250.15     5202.77    146.32 o 
   6   1   2     6177.10     6213.04    182.72 o 
   7   1   2     3327.60     3426.11    146.33 o 
   8   1   2      978.19      877.47    203.17 o 
   9   1   2      107.39       81.85    135.98 o 
  10   1   2       52.84      -71.26    143.82 o 
  11   1   2      604.03      637.82    205.06 o 
 -11   2   2      925.69      897.74    198.09 o 
 -10   2   2     3717.13     4102.38    274.72 o 
  -9   2   2     2770.74     2751.33    150.57 o 
  -8   2   2      710.30      615.04    179.52 o 
  -7   2   2      350.80      285.82     61.31 o 
  -6   2   2       19.45        9.24     34.02 o 
  -5   2   2     1555.54     1542.51     60.06 o 
  -4   2   2    15907.01    16234.47    264.93 o 
  -3   2   2    22839.05    23509.85    333.76 o 
  -2   2   2    16316.99    17363.61    444.31 o 
  -1   2   2     3756.37     3905.09     71.88 o 
   0   2   2       12.05        1.54     19.54 o 
   1   2   2     4273.77     4193.87     82.62 o 
   2   2   2    11291.97    11073.02    179.10 o 
   3   2   2     8106.90     8177.61    150.11 o 
   4   2   2     7816.24     7578.72    152.36 o 
   5   2   2     4126.05     3917.45    110.35 o 
   6   2   2      665.66      481.45     59.51 o 
   7   2   2      178.54       47.21     73.00 o 
   8   2   2      754.42      837.66    152.38 o 
   9   2   2     2006.06     2142.33    198.68 o 
  10   2   2      770.19      903.69    190.11 o 
 -11   3   2     1629.16     1460.68    222.19 o 
 -10   3   2      114.72       -2.34    168.71 o 
  -9   3   2       86.41      150.91     95.49 o 
  -8   3   2      832.72      898.95    107.39 o 
  -7   3   2     6677.69     6996.52    417.67 o 
  -6   3   2    10682.21    10411.66    279.80 o 
  -5   3   2     5866.10     5580.87    119.69 o 
  -4   3   2     1171.76     1018.13     50.65 o 
  -3   3   2      176.33      231.40     63.13 o 
  -2   3   2      229.77      116.98     57.18 o 
  -1   3   2    10228.73    10505.00    161.15 o 
   0   3   2    18207.66    18456.71    343.84 o 
   1   3   2    14441.92    14654.27    222.09 o 
   2   3   2     4882.04     4960.19    104.47 o 
   3   3   2      291.91      231.48     35.25 o 
   4   3   2       62.52       39.60     37.55 o 
   5   3   2     1073.72     1096.53     91.95 o 
   6   3   2     3123.68     3043.06    110.15 o 
   7   3   2     3660.89     3633.92    219.28 o 
   8   3   2     2175.62     2040.45    189.24 o 
   9   3   2      851.87      904.56    170.96 o 
  10   3   2       37.34      -60.52    162.68 o 
 -11   4   2      714.84      299.97    198.68 o 
 -10   4   2     2536.41     2388.44    151.62 o 
  -9   4   2     1824.52     1682.18    130.23 o 
  -8   4   2     3102.89     3239.20    147.14 o 
  -7   4   2     1734.29     1729.54    143.67 o 
  -6   4   2       52.83       49.97     51.26 o 
  -5   4   2     1229.18     1367.75     75.23 o 
  -4   4   2     4233.67     4063.08     99.99 o 
  -3   4   2    11690.60    11613.95    188.98 o 
  -2   4   2    12506.83    12833.62    200.08 o 
  -1   4   2     7821.13     7650.37    178.58 o 
   0   4   2     1803.17     1772.77    155.28 o 
   1   4   2      323.82      276.87     30.36 o 
   2   4   2     4348.64     4466.29    119.30 o 
   3   4   2     4190.65     4084.04    104.68 o 
   4   4   2     9319.60     9258.67    184.14 o 
   5   4   2     5545.08     5303.49    139.47 o 
   6   4   2      423.76      351.08     73.48 o 
   7   4   2       21.13      100.57    106.96 o 
   8   4   2      230.44      163.12    122.19 o 
   9   4   2      201.18       82.00    146.43 o 
 -11   5   2     1242.44     1380.24    180.10 o 
 -10   5   2     1289.87     1242.54    171.39 o 
  -9   5   2      644.83      520.68    121.76 o 
  -8   5   2       56.78       -4.79    108.48 o 
  -7   5   2     1362.66     1357.52    139.32 o 
  -6   5   2     3695.40     3750.86    138.06 o 
  -5   5   2     6357.55     6211.60    137.20 o 
  -4   5   2     5815.36     5774.58    123.31 o 
  -3   5   2     2300.46     2444.00    100.67 o 
  -2   5   2       80.14       39.75     36.68 o 
  -1   5   2     1071.92     1013.63     68.66 o 
   0   5   2     2504.62     2371.91     99.26 o 
   1   5   2     4975.75     4624.33    105.95 o 
   2   5   2     8153.76     8078.17    156.68 o 
   3   5   2     5211.75     5191.84    124.84 o 
   4   5   2      649.39      579.86     68.84 o 
   5   5   2      309.44      353.61     61.39 o 
   6   5   2      879.81      945.23    188.73 o 
   7   5   2     1543.42     1745.56    191.27 o 
   8   5   2     1661.31     1941.19    221.31 o 
   9   5   2      906.04     1473.30    231.18 o 
 -11   6   2       68.51       78.80    158.77 o 
 -10   6   2      471.41      532.17    161.23 o 
  -9   6   2     1958.35     2077.02    201.29 o 
  -8   6   2     7471.19     7562.87    330.30 o 
  -7   6   2     7858.42     7426.75    318.84 o 
  -6   6   2     2890.09     3119.02    189.39 o 
  -5   6   2      754.20      743.15    126.84 o 
  -4   6   2     2636.90     2786.17    119.19 o 
  -3   6   2     5546.26     5371.86    162.59 o 
  -2   6   2    10440.96    10445.15    434.14 o 
  -1   6   2     8239.02     8667.68    255.49 o 
   0   6   2     3532.44     3366.96    124.48 o 
   1   6   2      843.98      735.69     89.40 o 
   2   6   2       27.21       53.35     52.66 o 
   3   6   2     1549.57     1368.40    105.11 o 
   4   6   2     3515.69     3628.21    154.53 o 
   5   6   2     2791.74     2457.97    202.88 o 
   6   6   2     2614.08     2373.37    217.25 o 
 -10   7   2     1315.13     1323.25    210.14 o 
  -9   7   2      765.67     1064.49    181.41 o 
  -8   7   2        8.00      -66.61    113.49 o 
  -7   7   2     1036.59      881.78    149.33 o 
  -6   7   2     1404.09     1267.66    151.66 o 
  -5   7   2     3193.49     3293.64    205.93 o 
  -4   7   2     6364.09     6110.88    187.41 o 
  -3   7   2     7053.28     6699.54    195.42 o 
  -2   7   2     2074.17     1996.14    108.52 o 
  -1   7   2       49.72       92.54     52.84 o 
   0   7   2      461.51      324.84     66.43 o 
   1   7   2     5344.16     5165.93    172.53 o 
   2   7   2     5957.85     5718.53    187.24 o 
   3   7   2     3376.49     3510.88    153.00 o 
   4   7   2      413.88      238.15    130.47 o 
   5   7   2       10.65     -125.10    125.10 o 
   6   7   2      342.17      227.85    158.77 o 
 -10   8   2       21.71       -9.29    165.15 o 
  -9   8   2     1142.62      909.79    184.31 o 
  -8   8   2     3782.99     3996.58    264.13 o 
  -7   8   2     2566.67     2717.31    214.64 o 
  -6   8   2     3411.17     3212.91    217.98 o 
  -5   8   2     1014.83     1220.05    158.84 o 
  -4   8   2        0.92      -41.14     62.05 o 
  -3   8   2     1019.86     1031.68     99.22 o 
  -2   8   2     2626.18     2662.95    132.12 o 
  -1   8   2     4903.43     4943.12    175.74 o 
   0   8   2     6482.86     6593.95    209.83 o 
   1   8   2     1562.43     1368.99    157.02 o 
   2   8   2       46.56       40.43     72.73 o 
   3   8   2       15.34     -100.86    116.10 o 
   4   8   2      237.50      198.68    142.95 o 
   5   8   2      485.04      428.84    174.88 o 
   6   8   2      715.29      895.42    217.83 o 
  -9   9   2     1888.72     2297.76    262.39 o 
  -8   9   2      862.93      846.80    186.19 o 
  -7   9   2      141.76       89.11    137.58 o 
  -6   9   2      117.88      104.34    124.23 o 
  -5   9   2     2451.35     2709.82    146.45 o 
  -4   9   2     3801.26     3724.87    163.90 o 
  -3   9   2     3828.90     3614.83    163.25 o 
  -2   9   2     2045.04     1968.94    127.84 o 
  -1   9   2     1486.40     1448.48    120.79 o 
   0   9   2       39.12      102.62     76.08 o 
   1   9   2      902.34      782.64    108.54 o 
   2   9   2     2271.00     2070.49    205.35 o 
   3   9   2     2311.03     2305.59    233.80 o 
   4   9   2     2378.86     2179.33    241.63 o 
   5   9   2     1062.52      796.01    212.17 o 
  -8  10   2      901.85      894.55    206.22 o 
  -7  10   2     2530.88     2554.05    241.63 o 
  -6  10   2     4149.72     3876.13    266.16 o 
  -5  10   2     2470.64     2738.06    225.67 o 
  -4  10   2      407.82      430.10     98.07 o 
  -3  10   2        0.06        8.34     85.62 o 
  -2  10   2      716.14      604.56    132.64 o 
  -1  10   2     2187.27     2106.80    146.57 o 
   0  10   2     2047.51     1950.89    154.82 o 
   1  10   2     1314.19     1316.42    213.62 o 
   2  10   2      960.75      847.09    196.06 o 
   3  10   2      107.12      183.29    167.62 o 
   4  10   2       35.56       -1.60    181.84 o 
  -7  11   2      502.89      262.24    181.41 o 
  -6  11   2        4.32        1.60    152.67 o 
  -5  11   2      142.32      271.38    153.69 o 
  -4  11   2     1646.32     1966.00    165.72 o 
  -3  11   2     3580.99     3646.78    190.76 o 
  -2  11   2     2800.81     2895.12    202.23 o 
  -1  11   2     1038.28      993.09    159.71 o 
   0  11   2      286.61      296.64    114.90 o 
   1  11   2       26.43      164.72    167.76 o 
   2  11   2      275.42      -45.28    180.24 o 
  -5  12   2     1441.80     1489.56    240.91 o 
  -4  12   2     1235.23     1637.31    371.95 o 
  -3  12   2      436.28      306.28    192.07 o 
  -2  12   2       16.97        9.02    164.64 o 
  -1  12   2      481.75      526.13    149.58 o 
   0  12   2     1421.16     1146.77    237.57 o 
  -1 -13   3     1215.13     1503.78    260.06 o 
   0 -13   3      574.44      768.72    221.02 o 
   1 -13   3       52.86      -11.03    172.55 o 
   2 -13   3       95.47       20.32    184.89 o 
   3 -13   3     1334.22     2040.31    257.89 o 
   4 -13   3     1636.13     1948.15    265.14 o 
   5 -13   3     1668.20     1413.80    261.22 o 
  -3 -12   3      855.83      748.99    233.80 o 
  -2 -12   3      104.59     -143.53    170.23 o 
  -1 -12   3      130.36        2.76    165.15 o 
   0 -12   3      957.20     1174.06    216.24 o 
   1 -12   3     1609.22     1988.93    245.12 o 
   2 -12   3     2269.98     2294.56    229.59 o 
   3 -12   3     1576.29     1911.12    253.82 o 
   4 -12   3      506.40      235.68    156.59 o 
   5 -12   3       44.59     -160.07    160.07 o 
   6 -12   3      405.87       72.42    178.36 o 
   7 -12   3     1352.70     1170.28    233.51 o 
  -5 -11   3       47.79      -28.44    192.44 o 
  -4 -11   3       65.06     -166.75    166.75 o 
  -3 -11   3      368.39      333.06    180.97 o 
  -2 -11   3     1727.92     1854.84    246.28 o 
  -1 -11   3     1975.66     2011.57    242.65 o 
   0 -11   3     2442.27     2386.43    231.33 o 
   1 -11   3     2268.24     2396.73    222.33 o 
   2 -11   3       44.72       16.25     85.12 o 
   3 -11   3     1059.31     1118.09    390.60 o 
   4 -11   3     2447.38     2602.23    221.31 o 
   5 -11   3     2001.49     2137.39    234.38 o 
   6 -11   3     1745.30     1499.57    213.91 o 
   7 -11   3      904.40     1238.78    213.48 o 
   8 -11   3      278.51      198.68    181.99 o 
  -6 -10   3      391.03      235.10    203.90 o 
  -5 -10   3     1128.16     1046.20    215.80 o 
  -4 -10   3     1814.71     2242.17    241.78 o 
  -3 -10   3     2335.07     2491.06    247.00 o 
  -2 -10   3     1596.90     1740.48    224.80 o 
  -1 -10   3      432.78      183.15    137.58 o 
   0 -10   3       24.86       53.26    117.12 o 
   1 -10   3     1993.40     1964.61    132.51 o 
   2 -10   3     3337.87     3603.62    160.54 o 
   3 -10   3     2820.84     2971.89    147.05 o 
   4 -10   3     1825.36     2017.67    130.89 o 
   5 -10   3     1666.38     1467.64    187.94 o 
   6 -10   3       11.55     -118.71    118.71 o 
   7 -10   3      814.04      670.77    175.89 o 
   8 -10   3     1000.67     1018.48    189.97 o 
   9 -10   3     1359.04     1223.25    222.04 o 
  -7  -9   3     1051.73      888.60    226.25 o 
  -6  -9   3     1249.78     1239.94    238.15 o 
  -5  -9   3      970.31      758.57    196.35 o 
  -4  -9   3      717.14      585.87    164.14 o 
  -3  -9   3      178.79       60.52    131.63 o 
  -2  -9   3     2786.81     3118.15    225.67 o 
  -1  -9   3     6250.79     5945.17    309.70 o 
   0  -9   3     6548.88     6486.49    315.36 o 
   1  -9   3     4257.71     4560.69    165.70 o 
   2  -9   3     2091.32     2017.32    115.41 o 
   3  -9   3      262.80      147.50     68.76 o 
   4  -9   3      122.20      147.82     69.66 o 
   5  -9   3     3713.89     3950.43    234.96 o 
   6  -9   3     5982.44     5559.87    286.04 o 
   7  -9   3     2136.50     2198.06    209.56 o 
   8  -9   3     1859.81     2008.81    230.02 o 
   9  -9   3      506.39      352.94    170.67 o 
  -7  -8   3      512.54      298.09    192.44 o 
  -6  -8   3       44.46      -62.55    155.72 o 
  -5  -8   3     1510.68     1910.13    223.06 o 
  -4  -8   3     3538.53     3685.87    155.13 o 
  -3  -8   3     4141.40     4501.35    250.12 o 
  -2  -8   3     2963.13     2768.11    205.21 o 
  -1  -8   3     2583.92     2666.66    204.92 o 
   0  -8   3        6.49       49.93     50.98 o 
   1  -8   3     1921.34     1966.97    107.79 o 
   2  -8   3     4529.19     4809.36    159.50 o 
   3  -8   3     4935.40     4545.82    153.20 o 
   4  -8   3     6453.10     6534.65    190.12 o 
   5  -8   3     3326.72     3300.13    203.90 o 
   6  -8   3      326.11      426.67    121.18 o 
   7  -8   3       15.59       27.28    108.55 o 
   8  -8   3     1433.96     1806.07    208.11 o 
   9  -8   3     1761.16     1761.09    223.78 o 
  10  -8   3     1031.03      977.70    207.24 o 
  -9  -7   3       24.52      -28.88    182.13 o 
  -8  -7   3      327.13      318.11    163.41 o 
  -7  -7   3     2172.07     2056.20    145.83 o 
  -6  -7   3     3313.13     3344.17    265.14 o 
  -5  -7   3     2064.68     1996.37    124.62 o 
  -4  -7   3     2863.78     3001.43    134.49 o 
  -3  -7   3      654.11      675.42    149.04 o 
  -2  -7   3      955.55     1066.66     83.04 o 
  -1  -7   3     3187.63     3217.17     89.81 o 
   0  -7   3     7190.70     7666.86    147.92 o 
   1  -7   3     7140.20     7258.50    142.57 o 
   2  -7   3     6298.88     6478.24    178.06 o 
   3  -7   3     2661.10     2632.95    112.04 o 
   4  -7   3        8.99      -48.40     48.40 o 
   5  -7   3     2471.51     2547.81    177.05 o 
   6  -7   3     2165.07     2145.38    175.60 o 
   7  -7   3     3422.41     3158.46    144.42 o 
   8  -7   3     4078.66     3949.90    173.54 o 
   9  -7   3     1333.03     1165.86    243.59 o 
  10  -7   3      102.88      110.24    121.06 o 
  -9  -6   3     1048.53     1192.92    191.27 o 
  -8  -6   3     1318.54     1617.27    200.13 o 
  -7  -6   3     1320.39     1447.54    293.59 o 
  -6  -6   3       13.71       42.94     74.79 o 
  -5  -6   3       40.47      -35.36     61.94 o 
  -4  -6   3     2403.45     2222.03    111.17 o 
  -3  -6   3     6232.73     6615.63    276.46 o 
  -2  -6   3    10039.66     9830.34    364.77 o 
  -1  -6   3     6568.14     6309.46    124.36 o 
   0  -6   3     3885.97     3871.90    115.62 o 
   1  -6   3     1297.91     1388.84     55.55 o 
   2  -6   3     2551.29     2693.92    104.14 o 
   3  -6   3    12399.31    13356.90    283.60 o 
   4  -6   3     7453.85     7072.28    346.48 o 
   5  -6   3     4500.45     4030.11    209.12 o 
   6  -6   3     1298.54     1313.23    254.11 o 
   7  -6   3      117.55       54.85     71.22 o 
   8  -6   3        4.50      -42.24     78.99 o 
   9  -6   3      534.93      529.86    146.79 o 
  10  -6   3     1218.14     1040.05    141.85 o 
  11  -6   3     1489.96     1038.37    245.41 o 
 -10  -5   3      427.25      258.61    176.91 o 
  -9  -5   3      688.77      608.07    162.39 o 
  -8  -5   3        1.23      215.95    122.92 o 
  -7  -5   3     2155.13     2027.10    133.75 o 
  -6  -5   3     2841.98     2826.77    136.68 o 
  -5  -5   3     5884.27     5763.18    179.70 o 
  -4  -5   3     6144.57     5803.60    169.84 o 
  -3  -5   3      331.98      287.78     66.18 o 
  -2  -5   3       48.60        7.53     32.09 o 
  -1  -5   3     1866.41     2024.75     60.64 o 
   0  -5   3     6021.99     5841.47    112.90 o 
   1  -5   3    11539.87    12019.97    250.18 o 
   2  -5   3    12635.15    12208.48    256.63 o 
   3  -5   3    10647.47    10349.54    225.05 o 
   4  -5   3     2843.76     2810.19    152.24 o 
   5  -5   3      253.65      183.31     62.77 o 
   6  -5   3     1261.96     1081.01     91.95 o 
   7  -5   3     4546.89     4483.32    166.52 o 
   8  -5   3     5683.19     5544.76    199.13 o 
   9  -5   3     1509.08     1484.44    136.99 o 
  10  -5   3      394.84      383.42    180.10 o 
  11  -5   3        7.84      -50.86    158.05 o 
 -10  -4   3      285.91      106.81    155.43 o 
  -9  -4   3     1013.68     1027.92    178.21 o 
  -8  -4   3     2132.34     1958.46    183.15 o 
  -7  -4   3     2509.41     2419.74    134.02 o 
  -6  -4   3     2845.89     2522.39    121.28 o 
  -5  -4   3      442.47      384.87     81.41 o 
  -4  -4   3      637.27      405.77     58.52 o 
  -3  -4   3     3725.82     3600.51    116.92 o 
  -2  -4   3     4239.58     4068.75    117.04 o 
  -1  -4   3    12708.76    12506.35    192.44 o 
   0  -4   3    10102.14    10347.59    166.32 o 
   1  -4   3      562.17      522.04     46.57 o 
   2  -4   3     1523.02     1627.81    182.28 o 
   3  -4   3     2048.12     1941.36     79.29 o 
   4  -4   3     5821.44     5750.99    118.13 o 
   5  -4   3     8605.81     8645.33    211.61 o 
   6  -4   3     6625.24     6971.24    198.90 o 
   7  -4   3     3275.29     3206.88    142.51 o 
   8  -4   3      161.10       90.85     72.76 o 
   9  -4   3       40.25      119.91    109.68 o 
  10  -4   3      387.16      340.03    247.58 o 
  11  -4   3     1188.83     1167.94    174.14 o 
 -11  -3   3     1380.27     1430.49    231.33 o 
 -10  -3   3     1682.07     1775.60    228.43 o 
  -9  -3   3     1036.18     1064.49    174.88 o 
  -8  -3   3      139.79      -10.88    110.58 o 
  -7  -3   3       64.34      -22.59     62.28 o 
  -6  -3   3      777.17      797.36     85.01 o 
  -5  -3   3     5276.11     4836.34    150.84 o 
  -4  -3   3    12854.17    13606.02    341.41 o 
  -3  -3   3    14984.70    15537.10    306.49 o 
  -2  -3   3     9204.32     8772.04    189.03 o 
  -1  -3   3     1320.62     1292.85     41.15 o 
   0  -3   3     4538.95     4635.31    110.05 o 
   1  -3   3    10891.65    11218.03    221.29 o 
   2  -3   3    22426.37    23023.53    814.58 o 
   3  -3   3     8987.31     8885.82    153.42 o 
   4  -3   3     7221.06     6665.44    127.21 o 
   5  -3   3      723.49      685.91     69.51 o 
   6  -3   3      251.95      141.00     57.89 o 
   7  -3   3     2465.10     2521.10    180.39 o 
   8  -3   3     2957.30     2919.60    155.82 o 
   9  -3   3     2991.16     2951.71    171.50 o 
  10  -3   3     1783.37     1624.93    163.44 o 
  11  -3   3      463.93      506.02    149.31 o 
 -11  -2   3      214.42      280.96    179.95 o 
 -10  -2   3       59.15      -30.48    142.22 o 
  -9  -2   3      697.75      331.32    138.01 o 
  -8  -2   3     3234.40     3342.65    217.25 o 
  -7  -2   3     4606.94     4774.28    165.67 o 
  -6  -2   3     4072.36     3982.42    149.12 o 
  -5  -2   3     3189.78     3141.46    114.83 o 
  -4  -2   3        8.26       42.15     24.71 o 
  -3  -2   3       47.35       34.47     28.64 o 
  -2  -2   3    11794.33    12367.30    323.63 o 
  -1  -2   3    27365.70    27268.62    665.41 o 
   0  -2   3     9149.26     9065.98    179.03 o 
   1  -2   3     7222.25     7369.82    157.57 o 
   2  -2   3       91.12       53.34     43.90 o 
   3  -2   3      241.83      145.81     28.98 o 
   4  -2   3     1366.12     1207.96     75.21 o 
   5  -2   3     8250.75     7693.87    422.68 o 
   6  -2   3     6803.65     6937.45    197.82 o 
   7  -2   3     3519.50     3343.82    148.56 o 
   8  -2   3     1412.87     1445.81    131.52 o 
   9  -2   3      256.77      111.43     97.06 o 
  10  -2   3      619.31      265.47    127.89 o 
  11  -2   3      788.24      599.94    189.10 o 
 -11  -1   3      509.72      354.83    177.78 o 
 -10  -1   3     1439.52     1433.10    205.93 o 
  -9  -1   3     3509.47     3463.69    233.80 o 
  -8  -1   3     2819.53     3035.42    205.06 o 
  -7  -1   3      451.40      296.63     97.38 o 
  -6  -1   3       82.74      125.04     39.25 o 
  -5  -1   3     7513.30     7630.74    143.98 o 
  -4  -1   3    12570.81    12999.77    214.63 o 
  -3  -1   3     9810.63     9606.19    153.16 o 
  -2  -1   3    17319.23    17941.47    255.02 o 
  -1  -1   3     3506.53     3559.32     87.81 o 
   0  -1   3      701.97      792.18     43.06 o 
   1  -1   3     2314.95     2315.78     74.94 o 
   2  -1   3     4168.28     4117.18     87.71 o 
   3  -1   3    31231.39    30619.49    433.43 o 
   4  -1   3    11082.88    10832.08    189.65 o 
   5  -1   3      569.83      394.65     47.81 o 
   6  -1   3       71.00       30.24     58.02 o 
   7  -1   3      381.69      334.30     79.73 o 
   8  -1   3     1280.43     1322.54    123.41 o 
   9  -1   3     1324.49     1355.78    138.79 o 
  10  -1   3      806.39      923.88    137.43 o 
  11  -1   3      330.26      249.61    178.79 o 
 -11   0   3      764.48      670.77    211.88 o 
 -10   0   3      122.35      321.31    157.90 o 
  -9   0   3       50.37       77.64    122.92 o 
  -8   0   3     1026.22     1204.39    158.04 o 
  -7   0   3     5838.43     6932.39    186.83 o 
  -6   0   3     9347.69    10931.76    195.16 o 
  -5   0   3     5597.74     6568.42    129.95 o 
  -4   0   3     2012.19     2403.96     67.05 o 
  -3   0   3      657.96      798.99     39.59 o 
  -2   0   3    11927.04    15556.13    465.22 o 
  -1   0   3     3089.50     3729.23     93.96 o 
   0   0   3     7490.48     8664.37    210.14 o 
   1   0   3     3610.99     4002.19    172.41 o 
   2   0   3     8580.94    10104.61    288.91 o 
   3   0   3     9606.15    11621.20    228.00 o 
   4   0   3      177.13      110.95     33.72 o 
   5   0   3     2419.81     2735.97     91.11 o 
   6   0   3     5364.99     6243.79    185.67 o 
   7   0   3     3906.33     4046.66    163.09 o 
   8   0   3     3832.35     4391.48    178.96 o 
   9   0   3      482.95      356.78    109.73 o 
  10   0   3       50.18     -128.29    150.93 o 
  11   0   3       43.23        5.80    181.84 o 
 -11   1   3      714.56      641.16    198.39 o 
 -10   1   3     2110.32     2028.41    202.16 o 
  -9   1   3     3745.99     3819.53    235.97 o 
  -8   1   3     2757.34     2941.55    130.43 o 
  -7   1   3     2604.82     2777.41    118.47 o 
  -6   1   3     1262.57     1297.79     62.41 o 
  -5   1   3       29.45       28.34     29.12 o 
  -4   1   3     2279.68     2046.67     62.80 o 
  -3   1   3    14433.74    14647.52    222.88 o 
  -2   1   3    22208.03    22510.13    385.02 o 
  -1   1   3    14147.72    14306.07    438.22 o 
   0   1   3     4442.83     4669.64    116.67 o 
   1   1   3        1.70       -1.71     24.86 o 
   2   1   3    16065.81    15350.68    235.87 o 
   3   1   3     9758.53    10052.06    197.71 o 
   4   1   3     1700.09     1573.55     67.88 o 
   5   1   3     4739.77     4736.04    122.48 o 
   6   1   3     1936.96     1884.58    111.30 o 
   7   1   3      119.58       76.36    151.36 o 
   8   1   3      163.80      210.07     93.67 o 
   9   1   3      878.46      851.45    186.19 o 
  10   1   3      714.77      490.67    188.52 o 
 -11   2   3      767.58      592.25    185.61 o 
 -10   2   3     1030.86      554.38    163.27 o 
  -9   2   3      634.16      607.78    150.49 o 
  -8   2   3     1027.98     1125.29    190.11 o 
  -7   2   3     3486.65     3400.02    130.13 o 
  -6   2   3     7605.97     7697.54    200.82 o 
  -5   2   3     9174.82     9536.67    194.93 o 
  -4   2   3     8310.16     8201.71    149.11 o 
  -3   2   3     1728.07     1813.20     56.99 o 
  -2   2   3     4897.10     4870.49     94.09 o 
  -1   2   3      272.14      207.34     23.57 o 
   0   2   3    13916.96    14015.17    274.23 o 
   1   2   3    13855.07    13358.14    268.38 o 
   2   2   3     9911.13    10100.15    337.36 o 
   3   2   3     3049.52     2696.58     81.03 o 
   4   2   3     1342.96     1319.28     67.16 o 
   5   2   3       53.30        7.34     43.68 o 
   6   2   3     1319.99     1293.22     83.91 o 
   7   2   3     4069.46     3981.85    166.59 o 
   8   2   3     2363.47     2405.38    153.03 o 
   9   2   3     1321.21     1358.51    202.45 o 
  10   2   3      443.96       77.64    165.30 o 
 -11   3   3        9.97      129.31    170.67 o 
 -10   3   3     1149.56     1258.23    196.35 o 
  -9   3   3     3470.40     3335.43    154.92 o 
  -8   3   3     4053.05     4113.14    155.83 o 
  -7   3   3     4915.29     4623.96    156.29 o 
  -6   3   3     2674.79     2494.34     85.81 o 
  -5   3   3      397.90      373.32     73.39 o 
  -4   3   3     4129.27     4058.46     96.87 o 
  -3   3   3    11975.25    12586.05    202.95 o 
  -2   3   3     8976.86     8867.31    149.34 o 
  -1   3   3    18670.98    18950.30    275.51 o 
   0   3   3     7583.02     8031.09    187.79 o 
   1   3   3     3008.22     3074.27    178.79 o 
   2   3   3        6.25       26.10     27.96 o 
   3   3   3     2606.51     2539.30     82.96 o 
   4   3   3     5936.10     5681.89    137.24 o 
   5   3   3     3534.36     3341.26    110.49 o 
   6   3   3     2004.57     2092.76    100.43 o 
   7   3   3      647.83      685.77    125.39 o 
   8   3   3        2.37       94.91    135.40 o 
   9   3   3      221.07      154.27    165.30 o 
 -11   4   3     1462.95     1434.41    222.77 o 
 -10   4   3     1721.41     1652.19    231.76 o 
  -9   4   3      764.99      843.56    132.43 o 
  -8   4   3      461.50      521.34     88.96 o 
  -7   4   3      685.44      735.36    250.63 o 
  -6   4   3     2771.50     2796.32     95.29 o 
  -5   4   3     7981.29     7939.85    160.07 o 
  -4   4   3     6640.69     6422.82    131.46 o 
  -3   4   3     7617.61     7652.14    141.60 o 
  -2   4   3     6109.47     6135.38    114.90 o 
  -1   4   3      560.94      521.95     55.54 o 
   0   4   3     4401.79     4319.22    133.55 o 
   1   4   3     6928.24     7032.51    185.11 o 
   2   4   3    10579.92    10055.62    181.76 o 
   3   4   3     8745.04     8564.34    171.20 o 
   4   4   3     3786.40     3651.62    112.61 o 
   5   4   3      211.03      130.80     53.14 o 
   6   4   3      542.72      440.22     73.95 o 
   7   4   3      741.12      904.42    160.36 o 
   8   4   3      914.08     1097.72    187.07 o 
   9   4   3      542.37      711.26    186.63 o 
 -10   5   3       69.80      -39.33    132.35 o 
  -9   5   3     1462.73     1473.88    181.26 o 
  -8   5   3     4566.80     4738.74    182.54 o 
  -7   5   3     5505.47     5217.07    173.51 o 
  -6   5   3     5239.46     5346.50    213.55 o 
  -5   5   3     2843.03     2778.02     91.79 o 
  -4   5   3       61.69        3.15     44.87 o 
  -3   5   3     1458.68     1402.96    126.69 o 
  -2   5   3    13903.35    13645.32    296.76 o 
  -1   5   3     8807.09     8768.71    216.13 o 
   0   5   3     2906.68     2860.92    114.54 o 
   1   5   3     1284.24     1237.96     86.27 o 
   2   5   3      250.86      181.05     41.14 o 
   3   5   3       37.93       19.72     42.65 o 
   4   5   3      471.84      481.17    156.44 o 
   5   5   3     3344.13     3409.86    124.08 o 
   6   5   3     3019.47     3040.04    155.54 o 
   7   5   3     1238.94     1669.37    195.05 o 
   8   5   3      404.73      301.42    153.83 o 
 -11   6   3     1157.81      825.61    208.54 o 
 -10   6   3     1480.22     1770.08    219.28 o 
  -9   6   3     1602.30     1889.38    208.98 o 
  -8   6   3      338.54      337.27    130.61 o 
  -7   6   3       94.42        8.27     90.41 o 
  -6   6   3      324.78      182.86     98.25 o 
  -5   6   3     4836.36     5033.94    167.31 o 
  -4   6   3     7926.75     7764.93    211.45 o 
  -3   6   3     6121.20     5813.04    209.20 o 
  -2   6   3     6167.64     5988.70    217.83 o 
  -1   6   3     1457.17     1378.05     92.26 o 
   0   6   3       10.66      -10.52     49.17 o 
   1   6   3     1516.26     1306.04     94.03 o 
   2   6   3     6136.23     5930.54    188.79 o 
   3   6   3     6495.86     6226.95    204.92 o 
   4   6   3     1743.83     1804.13    126.09 o 
   5   6   3      447.27      292.72    138.74 o 
   6   6   3      106.64      -46.29    154.70 o 
 -10   7   3      144.99      -26.12    159.93 o 
  -9   7   3      113.97      -40.05    136.13 o 
  -8   7   3     1628.48     1939.88    195.48 o 
  -7   7   3     4020.08     3861.62    238.15 o 
  -6   7   3     4487.72     4795.93    251.36 o 
  -5   7   3     1692.87     1776.53    111.38 o 
  -4   7   3      201.05      261.22     66.85 o 
  -3   7   3      177.30      134.39     61.52 o 
  -2   7   3      772.65      612.18     79.85 o 
  -1   7   3     2922.42     2857.17    131.30 o 
   0   7   3     3435.76     3186.05    137.70 o 
   1   7   3     5681.27     5375.57    187.57 o 
   2   7   3     1736.06     1691.29    120.43 o 
   3   7   3      138.92       45.07     75.59 o 
   4   7   3      163.91      182.28    137.00 o 
   5   7   3      846.19      875.83    185.32 o 
   6   7   3     1113.00      975.38    210.72 o 
 -10   8   3     1602.81     1700.86    235.68 o 
  -9   8   3     2105.43     2477.28    247.29 o 
  -8   8   3     1666.09     2038.42    228.86 o 
  -7   8   3      733.66      801.52    159.64 o 
  -6   8   3       72.00      109.28    115.37 o 
  -5   8   3      455.67      490.25     89.63 o 
  -4   8   3     1502.39     1512.08    135.11 o 
  -3   8   3     6938.87     6761.41    215.43 o 
  -2   8   3     8007.87     7878.37    236.43 o 
  -1   8   3     1514.58     1736.16    120.85 o 
   0   8   3      771.93      725.49     95.37 o 
   1   8   3        7.19       27.38     72.07 o 
   2   8   3     2201.57     2107.91    142.08 o 
   3   8   3     1884.12     1843.31    144.35 o 
   4   8   3     2495.23     2164.24    228.86 o 
   5   8   3     1291.17      982.93    216.24 o 
   6   8   3      388.99      454.97    210.14 o 
  -9   9   3       57.50       77.35    175.46 o 
  -8   9   3      147.34      167.04    157.46 o 
  -7   9   3     1254.23     1318.31    193.16 o 
  -6   9   3     3084.25     3174.89    236.84 o 
  -5   9   3     3441.21     3227.17    161.21 o 
  -4   9   3      813.53      792.54    110.10 o 
  -3   9   3      341.05      318.75     88.68 o 
  -2   9   3      135.67      113.28     82.92 o 
  -1   9   3      874.81      657.96    102.72 o 
   0   9   3     3825.94     3524.67    172.63 o 
   1   9   3     3976.07     3871.91    181.33 o 
   2   9   3     1208.86     1032.55    130.40 o 
   3   9   3      253.12       11.61    160.94 o 
   4   9   3       24.51      -60.52    164.57 o 
   5   9   3       80.75       80.11    205.21 o 
  -8  10   3     2249.38     2694.96    289.81 o 
  -7  10   3     1771.02     2270.91    253.97 o 
  -6  10   3      627.87      874.67    181.41 o 
  -5  10   3        7.46      -99.12    129.02 o 
  -4  10   3      403.44      513.47    105.47 o 
  -3  10   3     2063.08     2041.01    152.37 o 
  -2  10   3     2832.88     2969.28    169.42 o 
  -1  10   3     1495.47     1603.83    238.95 o 
   0  10   3      588.13      398.50    115.15 o 
   1  10   3        6.79       -0.34    102.20 o 
   2  10   3        6.43      124.95    168.92 o 
   3  10   3      394.98       76.34    173.71 o 
  -6  11   3      966.82      993.96    214.49 o 
  -5  11   3     1736.18     2072.23    243.81 o 
  -4  11   3     2279.27     2469.02    187.98 o 
  -3  11   3     1602.88     1632.77    337.92 o 
  -2  11   3      183.08      151.86    112.08 o 
  -1  11   3       38.00       17.82    110.02 o 
   0  11   3      492.91      349.74    124.11 o 
   1  11   3     1406.69      906.88    224.36 o 
  -1 -13   4        6.50      -41.80    197.08 o 
   0 -13   4      321.72      358.17    199.69 o 
   1 -13   4     1139.31     1277.68    236.12 o 
   2 -13   4     2105.28     2427.21    277.77 o 
   3 -13   4     2552.27     2416.03    240.62 o 
   5 -13   4      300.78      301.57    196.06 o 
  -3 -12   4       16.21      133.95    199.26 o 
  -2 -12   4      501.36      492.70    206.37 o 
  -1 -12   4     1568.65     1721.03    254.84 o 
   0 -12   4     2687.95     2955.75    272.40 o 
   1 -12   4     1499.77     1994.30    250.78 o 
   2 -12   4      536.70      546.68    170.52 o 
   3 -12   4        1.41        6.68    139.32 o 
   4 -12   4      575.90      577.16    176.04 o 
   5 -12   4     1418.93     1326.00    216.38 o 
   6 -12   4     2242.97     2205.89    259.48 o 
   7 -12   4     1687.51     1358.95    241.78 o 
  -5 -11   4      545.26      600.23    211.01 o 
  -4 -11   4     1590.73     1960.92    282.27 o 
  -3 -11   4     1666.38     1712.03    260.50 o 
  -2 -11   4     1498.45     1602.03    244.24 o 
  -1 -11   4      707.16      575.85    175.31 o 
   0 -11   4      165.42       54.86    135.98 o 
   1 -11   4      180.28      323.19    145.12 o 
   2 -11   4     2511.63     2696.70    226.68 o 
   3 -11   4     3834.57     3945.39    180.15 o 
   4 -11   4     2993.21     2947.48    230.89 o 
   5 -11   4     1296.99     1123.70    199.40 o 
   6 -11   4      116.33       -7.55    137.87 o 
   7 -11   4       48.61      101.01    156.44 o 
   8 -11   4      614.89      737.67    203.32 o 
  -6 -10   4     1453.89     1334.57    258.32 o 
  -5 -10   4     1750.91     2042.05    272.69 o 
  -4 -10   4      570.33      666.70    196.64 o 
  -3 -10   4      111.73      153.11    150.20 o 
  -2 -10   4      134.62      -92.73    147.01 o 
  -1 -10   4     2319.89     2306.17    206.95 o 
   0 -10   4     2702.12     2956.48    233.65 o 
   1 -10   4     4725.37     4867.77    284.30 o 
   2 -10   4     4137.45     4124.01    169.47 o 
   3 -10   4     1445.67     1348.15    221.82 o 
   4 -10   4        0.52       86.49    109.28 o 
   5 -10   4      864.61      596.75    148.75 o 
   6 -10   4     2078.07     2179.77    211.88 o 
   7 -10   4     3117.88     3168.21    251.79 o 
   8 -10   4     1481.55     1740.04    232.78 o 
   9 -10   4      651.83      714.74    206.37 o 
  -7  -9   4      323.86      522.45    221.61 o 
  -6  -9   4       52.58      226.39    172.26 o 
  -5  -9   4        8.31      -33.09    149.77 o 
  -4  -9   4      796.99      838.96    185.47 o 
  -3  -9   4     4609.62     5077.62    316.66 o 
  -2  -9   4     5368.35     6082.75    331.32 o 
  -1  -9   4     3493.94     3665.12    251.07 o 
   0  -9   4      291.65      159.20    106.81 o 
   1  -9   4     1180.83     1192.50    237.64 o 
   2  -9   4     2688.08     2785.27    159.42 o 
   3  -9   4     2882.10     2726.13    195.77 o 
   4  -9   4     3290.46     3297.09    143.82 o 
   5  -9   4     2652.43     2547.95    198.68 o 
   6  -9   4     2974.08     2759.11    216.82 o 
   7  -9   4      244.64      212.61    137.58 o 
   8  -9   4       85.78       64.00    139.32 o 
   9  -9   4      589.85      578.03    179.95 o 
  -8  -8   4        3.19      -61.53    162.68 o 
  -7  -8   4      561.69      714.52    162.61 o 
  -6  -8   4     1176.95     1447.15    138.46 o 
  -5  -8   4     1757.13     1910.70    136.52 o 
  -4  -8   4     1994.59     2202.03    130.82 o 
  -3  -8   4     2438.84     2588.16    127.00 o 
  -2  -8   4      252.69      188.69     61.47 o 
  -1  -8   4      110.15       94.43     53.06 o 
   0  -8   4     2008.34     2012.48     78.79 o 
   1  -8   4     4139.33     4076.21    107.35 o 
   2  -8   4     5661.10     5807.28    190.19 o 
   3  -8   4     3680.16     3729.09    140.79 o 
   4  -8   4      720.92      306.65    106.52 o 
   5  -8   4       34.79      -80.98     85.04 o 
   6  -8   4     1743.12     1645.71    185.32 o 
   7  -8   4     2021.29     1954.39    205.50 o 
   8  -8   4     2591.32     2720.79    233.65 o 
   9  -8   4     2454.08     2510.51    232.34 o 
  10  -8   4      427.36      543.64    184.74 o 
  -9  -7   4      868.85     1078.71    218.27 o 
  -8  -7   4     1358.89     1831.18    222.04 o 
  -7  -7   4     1782.75     2171.52    157.62 o 
  -6  -7   4     3156.42     3426.79    162.85 o 
  -5  -7   4      115.48       79.08     73.30 o 
  -4  -7   4     1821.16     1846.74    112.83 o 
  -3  -7   4     2456.96     2615.35    140.41 o 
  -2  -7   4     4713.21     4555.18    147.51 o 
  -1  -7   4     6188.85     6165.35    170.51 o 
   0  -7   4     6864.79     6907.22    140.32 o 
   1  -7   4     2339.35     2315.11     76.12 o 
   2  -7   4      238.68      168.81    107.97 o 
   3  -7   4     2839.06     2706.72    184.82 o 
   4  -7   4     4688.10     4720.69    192.22 o 
   5  -7   4     6035.54     6429.16    282.27 o 
   6  -7   4     3429.45     3425.81    221.31 o 
   7  -7   4     1652.31     1700.13    191.27 o 
   8  -7   4      164.73      124.05     94.49 o 
   9  -7   4       97.90      -36.63    102.02 o 
  10  -7   4      279.71      141.91    122.42 o 
  -9  -6   4      710.29      907.90    182.86 o 
  -8  -6   4       88.99      -23.66    131.34 o 
  -7  -6   4       38.11       77.71     93.46 o 
  -6  -6   4     1881.03     1695.22    119.15 o 
  -5  -6   4     3094.19     3043.13    136.00 o 
  -4  -6   4     5393.22     5533.82    175.87 o 
  -3  -6   4     7282.51     7227.67    602.41 o 
  -2  -6   4     3382.02     3276.25    119.43 o 
  -1  -6   4        9.94       17.62     28.88 o 
   0  -6   4     2126.77     2183.64     70.21 o 
   1  -6   4     3704.95     3720.61    123.99 o 
   2  -6   4     8717.60     8740.36    212.66 o 
   3  -6   4     9479.38     9276.55    224.45 o 
   4  -6   4     4793.80     4584.75    141.76 o 
   5  -6   4      906.83      868.13    127.13 o 
   6  -6   4     1007.63     1018.19    142.66 o 
   7  -6   4     2985.54     2594.58    136.04 o 
   8  -6   4     3118.39     3037.73    152.43 o 
   9  -6   4     2015.55     2201.10    161.82 o 
  10  -6   4     1079.13      989.69    165.84 o 
 -10  -5   4       21.68      -59.07    156.01 o 
  -9  -5   4      395.02      352.07    162.54 o 
  -8  -5   4     1093.86     1214.40    181.12 o 
  -7  -5   4     3317.84     3282.54    154.66 o 
  -6  -5   4     3559.17     3424.27    143.65 o 
  -5  -5   4     1941.60     1978.39    110.57 o 
  -4  -5   4       97.98      131.50     53.35 o 
  -3  -5   4     3450.64     3517.10    122.65 o 
  -2  -5   4     4434.96     4221.15    130.11 o 
  -1  -5   4    10564.55    10051.88    168.78 o 
   0  -5   4     6887.79     6936.86    131.69 o 
   1  -5   4    10542.12    10709.01    233.66 o 
   2  -5   4     2007.14     2045.44     89.21 o 
   3  -5   4      627.09      439.93    104.34 o 
   4  -5   4      860.37      708.21    105.22 o 
   5  -5   4     2432.71     2229.40    161.96 o 
   6  -5   4     5058.09     4946.63    166.69 o 
   7  -5   4     2786.18     2920.92    140.06 o 
   8  -5   4     1222.55     1159.11    118.56 o 
   9  -5   4      104.74       94.21    137.36 o 
  10  -5   4      259.19      245.50    135.02 o 
  11  -5   4      599.85      564.49    168.68 o 
 -10  -4   4     1144.67     1092.79    211.30 o 
  -9  -4   4     2100.33     2342.02    237.86 o 
  -8  -4   4     2458.15     2252.62    201.29 o 
  -7  -4   4      669.33      637.77     92.48 o 
  -6  -4   4      309.94      277.18     69.86 o 
  -5  -4   4     2498.35     2398.11    112.41 o 
  -4  -4   4     5800.18     6218.37    174.03 o 
  -3  -4   4    12055.39    11897.08    273.34 o 
  -2  -4   4    14075.22    14481.32    294.09 o 
  -1  -4   4     4764.29     5095.17    100.09 o 
   0  -4   4       13.35        9.48     21.39 o 
   1  -4   4     5946.91     6583.42    157.99 o 
   2  -4   4    15201.07    14958.81    297.74 o 
   3  -4   4     8359.90     7818.03    185.04 o 
   4  -4   4     9468.98     9276.62    209.53 o 
   5  -4   4     2758.12     2662.64    140.26 o 
   6  -4   4      202.65      155.06     60.93 o 
   7  -4   4       58.32       60.20     80.21 o 
   8  -4   4     1003.41     1059.74    124.04 o 
   9  -4   4     2341.61     2508.92    385.74 o 
  10  -4   4     1187.30     1413.51    235.68 o 
  11  -4   4      783.37      421.01    162.92 o 
 -11  -3   4      748.42      709.22    218.56 o 
 -10  -3   4      171.76      114.65    165.15 o 
  -9  -3   4     1114.07      804.13    180.97 o 
  -8  -3   4     4196.33     4068.57    239.60 o 
  -7  -3   4     4729.46     4913.11    175.97 o 
  -6  -3   4     5337.45     4995.77    167.50 o 
  -5  -3   4     2420.12     2095.00    104.54 o 
  -4  -3   4     1136.69     1172.55    154.70 o 
  -3  -3   4     1897.02     1795.99     82.74 o 
  -2  -3   4     2536.29     2236.91     84.44 o 
  -1  -3   4     9401.92     9833.77    158.59 o 
   0  -3   4    12317.02    13159.57    314.92 o 
   1  -3   4    12053.27    12470.53    250.58 o 
   2  -3   4     7723.42     7424.53    175.02 o 
   3  -3   4     1957.97     1713.04     82.49 o 
   4  -3   4       33.95        1.07     32.29 o 
   5  -3   4     4566.90     4571.78    150.33 o 
   6  -3   4     5502.18     5153.35    172.53 o 
   7  -3   4     3526.49     3143.14    148.34 o 
   8  -3   4     2378.47     2415.99    191.49 o 
   9  -3   4      900.74      770.20    131.02 o 
  10  -3   4       68.79      -60.71    122.04 o 
  11  -3   4      149.92      281.78    170.81 o 
 -11  -2   4      229.61      224.65    188.37 o 
 -10  -2   4      742.87      702.40    179.81 o 
  -9  -2   4      992.02     1213.97    178.50 o 
  -8  -2   4     2550.11     2453.62    189.53 o 
  -7  -2   4     1873.99     1651.32    110.29 o 
  -6  -2   4      143.87      201.22    101.01 o 
  -5  -2   4      492.94      469.63     61.50 o 
  -4  -2   4     8196.55     8618.85    221.26 o 
  -3  -2   4    20066.67    20261.91    347.24 o 
  -2  -2   4    10025.56     9401.66    154.45 o 
  -1  -2   4     7794.38     7588.40    199.56 o 
   0  -2   4     3435.60     3445.79     96.75 o 
   1  -2   4       74.06       55.77     29.77 o 
   2  -2   4     6742.51     6763.64    163.94 o 
   3  -2   4     8485.92     8605.99    160.39 o 
   4  -2   4     3337.83     3160.09     92.88 o 
   5  -2   4     5041.70     5176.18    161.37 o 
   6  -2   4      722.77      670.53     84.44 o 
   7  -2   4      252.38      144.57     77.10 o 
   8  -2   4      318.91      240.47     91.76 o 
   9  -2   4     1180.55     1211.69    143.72 o 
  10  -2   4     1209.71     1337.33    156.65 o 
  11  -2   4      622.41      931.26    222.19 o 
 -11  -1   4     1342.03      955.21    215.80 o 
 -10  -1   4      682.86      675.55    173.42 o 
  -9  -1   4       61.95       10.45    121.47 o 
  -8  -1   4        9.84      -74.16    106.23 o 
  -7  -1   4     2070.23     2142.01    114.00 o 
  -6  -1   4     5501.98     5062.95    156.80 o 
  -5  -1   4     8121.36     8597.49    158.91 o 
  -4  -1   4    10478.86    10553.51    250.89 o 
  -3  -1   4     1512.10     1340.25     75.64 o 
  -2  -1   4       18.57       -3.27     17.97 o 
  -1  -1   4     2235.95     2078.32     99.40 o 
   0  -1   4     6301.38     6247.23    295.84 o 
   1  -1   4    17481.22    17172.71    328.16 o 
   2  -1   4    13043.88    12863.40    265.74 o 
   3  -1   4     6696.83     6919.47    138.10 o 
   4  -1   4    11064.59    10573.21    193.56 o 
   5  -1   4      113.82       40.31     42.25 o 
   6  -1   4     2197.25     2389.03    121.79 o 
   7  -1   4     3668.61     3601.88    153.22 o 
   8  -1   4     3268.43     3085.72    177.49 o 
   9  -1   4     1003.12     1038.19    293.30 o 
  10  -1   4      307.18      179.26    154.78 o 
 -11   0   4        5.55      198.09    178.94 o 
 -10   0   4      803.10      628.53    160.51 o 
  -9   0   4     3800.31     3928.52    246.71 o 
  -8   0   4     3654.51     4115.01    233.07 o 
  -7   0   4     3817.31     4694.49    226.10 o 
  -6   0   4     2577.39     2917.09    109.04 o 
  -5   0   4     1130.11     1387.68     65.71 o 
  -4   0   4     5289.60     6617.22    133.57 o 
  -3   0   4    16683.42    21006.50    509.92 o 
  -2   0   4    19946.05    25339.89    623.68 o 
  -1   0   4    12474.52    15420.59    255.82 o 
   0   0   4     6252.25     7822.81    472.82 o 
   1   0   4     1861.97     1942.88     78.42 o 
   2   0   4     1697.37     2012.45     84.63 o 
   3   0   4     5432.51     6384.29    167.64 o 
   4   0   4    23145.45    27492.54    413.44 o 
   5   0   4     6814.17     8239.26    289.02 o 
   6   0   4     2614.21     3297.22    140.07 o 
   7   0   4     1932.11     2195.88    131.46 o 
   8   0   4       35.90      -59.94     86.07 o 
   9   0   4      281.52      231.45    106.69 o 
  10   0   4      622.59      733.75    208.54 o 
 -11   1   4     1635.85     1379.26    216.96 o 
 -10   1   4      863.68      752.47    163.41 o 
  -9   1   4      722.94      752.76    152.67 o 
  -8   1   4      779.29      628.10    133.37 o 
  -7   1   4      821.69      816.73     79.68 o 
  -6   1   4     4847.86     4827.20    117.27 o 
  -5   1   4     6799.81     6717.55    136.25 o 
  -4   1   4     6912.38     6558.73    169.72 o 
  -3   1   4     3869.01     3693.15     85.75 o 
  -2   1   4     7430.04     7518.02    133.20 o 
  -1   1   4       24.40       26.31     20.18 o 
   0   1   4     2531.14     2429.63     88.43 o 
   1   1   4    18017.56    18258.39    353.07 o 
   2   1   4     7785.21     7752.56    188.73 o 
   3   1   4     4791.33     4529.95    109.69 o 
   4   1   4     2624.21     2304.74     92.12 o 
   5   1   4        6.84      -15.02     45.95 o 
   6   1   4      371.99      261.68     90.63 o 
   7   1   4     1546.70     1629.93    128.12 o 
   8   1   4     1634.89     1658.85    140.08 o 
   9   1   4     1270.96     1305.99    150.35 o 
  10   1   4      280.71      134.97    167.91 o 
 -11   2   4      228.37       63.85    183.00 o 
 -10   2   4      111.23      413.46    172.12 o 
  -9   2   4      659.43      700.52    153.40 o 
  -8   2   4     7129.79     7335.85    210.80 o 
  -7   2   4     5762.67     5600.82    185.69 o 
  -6   2   4     3466.18     3218.93     97.00 o 
  -5   2   4     1433.29     1381.65     63.21 o 
  -4   2   4       70.35        2.38     28.87 o 
  -3   2   4      796.08      784.52     45.73 o 
  -2   2   4    11338.48    11583.23    188.77 o 
  -1   2   4    16789.76    16598.80    275.42 o 
   0   2   4     9513.99     9483.96    240.83 o 
   1   2   4     5429.77     5421.23    149.70 o 
   2   2   4      506.84      384.65     54.78 o 
   3   2   4      245.32      211.98     41.56 o 
   4   2   4     2600.22     2544.91     91.71 o 
   5   2   4     3720.60     3559.85    114.79 o 
   6   2   4     3697.48     3463.40    147.29 o 
   7   2   4     2008.32     2004.12    132.50 o 
   8   2   4      515.08      473.05    107.40 o 
   9   2   4       68.02      114.21    151.36 o 
  10   2   4      146.90      348.15    185.76 o 
 -11   3   4     1528.91     1139.81    213.91 o 
 -10   3   4     1551.77     1539.63    212.03 o 
  -9   3   4     3025.90     2890.22    150.00 o 
  -8   3   4     1542.34     1588.79    209.41 o 
  -7   3   4        2.73       24.95     62.03 o 
  -6   3   4      218.61      104.42     43.06 o 
  -5   3   4     7911.55     7591.05    155.04 o 
  -4   3   4     9465.71     9480.89    174.23 o 
  -3   3   4    11407.87    11471.52    193.61 o 
  -2   3   4     3864.42     3604.84     86.37 o 
  -1   3   4     2088.57     2195.44     83.43 o 
   0   3   4       66.86        9.61     46.73 o 
   1   3   4     4802.50     5031.55    359.04 o 
   2   3   4     5706.81     5554.66    190.84 o 
   3   3   4     8932.83     8841.21    175.10 o 
   4   3   4     5215.75     5080.96    133.26 o 
   5   3   4      480.38      417.48     66.19 o 
   6   3   4       86.06       27.91     63.95 o 
   7   3   4      200.36      188.91    101.15 o 
   8   3   4      936.45      937.21    172.12 o 
   9   3   4      787.42      623.16    182.57 o 
 -11   4   4      558.86      556.12    213.04 o 
 -10   4   4      235.13       67.05    167.04 o 
  -9   4   4      748.71      818.78    200.13 o 
  -8   4   4     3112.90     3382.94    196.93 o 
  -7   4   4     2772.81     2527.32    121.58 o 
  -6   4   4     3833.34     3819.53    113.78 o 
  -5   4   4     2694.23     2625.77     90.01 o 
  -4   4   4      557.58      563.77     81.16 o 
  -3   4   4       59.82       50.88     41.03 o 
  -2   4   4     4513.57     4635.96    117.87 o 
  -1   4   4     5692.39     5441.17    161.48 o 
   0   4   4     7895.32     7877.76    204.68 o 
   1   4   4     4360.76     3999.73    141.23 o 
   2   4   4     2211.73     2178.00    109.80 o 
   3   4   4      164.02       89.57     45.27 o 
   4   4   4      339.74      299.84     81.82 o 
   5   4   4     1196.20     1316.72     90.42 o 
   6   4   4     2920.02     3126.16    154.50 o 
   7   4   4     2561.39     2630.53    215.95 o 
   8   4   4      571.66      869.73    188.52 o 
   9   4   4       21.82      -16.69    177.49 o 
 -10   5   4     1202.20     1699.99    212.75 o 
  -9   5   4     3084.85     3162.12    229.88 o 
  -8   5   4     2357.77     2425.18    190.84 o 
  -7   5   4     1947.57     1836.99    160.80 o 
  -6   5   4     1025.62     1023.13    115.66 o 
  -5   5   4       92.65       58.74     57.24 o 
  -4   5   4     2927.25     3036.15    126.82 o 
  -3   5   4     6728.86     6796.31    204.84 o 
  -2   5   4     9729.05     9842.30    242.50 o 
  -1   5   4     3183.37     3522.95    146.94 o 
   0   5   4      716.54      713.28     76.46 o 
   1   5   4      266.87      164.44     67.48 o 
   2   5   4     1857.43     1927.17    115.16 o 
   3   5   4     3210.90     3051.48    261.37 o 
   4   5   4     2242.28     2258.54    138.25 o 
   5   5   4     1962.26     2101.04    197.59 o 
   6   5   4      562.28      289.81    147.88 o 
 -10   6   4      516.51      649.29    172.55 o 
  -9   6   4        5.22      -73.14    124.37 o 
  -8   6   4      630.10      675.26    152.96 o 
  -7   6   4     1826.25     1871.96    189.53 o 
  -6   6   4     7984.32     7734.56    316.23 o 
  -5   6   4     8937.16     8516.22    237.40 o 
  -4   6   4     4392.92     4223.19    157.04 o 
  -3   6   4      720.94      541.49     76.60 o 
  -2   6   4      238.84      145.92     56.94 o 
  -1   6   4     1501.60     1639.09    150.35 o 
   0   6   4     3766.59     3884.21    152.03 o 
   1   6   4     6142.08     6187.92    199.28 o 
   2   6   4     3571.07     3572.77    155.58 o 
   3   6   4     1628.52     1635.46    131.42 o 
   4   6   4       22.50       37.68     88.30 o 
   5   6   4      266.81      275.67    161.23 o 
   6   6   4     1471.68     1424.40    218.70 o 
 -10   7   4      781.40      984.96    208.25 o 
  -9   7   4     2571.69     2699.17    239.17 o 
  -8   7   4     2436.58     2724.13    226.39 o 
  -7   7   4     2138.74     2391.80    202.59 o 
  -6   7   4      743.82      760.60    134.97 o 
  -5   7   4      427.45      307.24     79.05 o 
  -4   7   4      904.42      949.62     97.26 o 
  -3   7   4     3156.03     2856.24    141.79 o 
  -2   7   4     4336.47     4207.45    165.03 o 
  -1   7   4     6123.85     6027.86    199.31 o 
   0   7   4     1656.88     1679.62    121.41 o 
   1   7   4       34.41      -55.67     69.45 o 
   2   7   4       27.98      103.67     81.82 o 
   3   7   4     1216.57      832.76    121.76 o 
   4   7   4     2619.77     2772.45    172.37 o 
   5   7   4     1276.69     1896.63    245.99 o 
   6   7   4      365.03      438.28    217.40 o 
  -9   8   4      666.97      617.36    190.11 o 
  -8   8   4       59.70      -16.69    147.01 o 
  -7   8   4      586.26      376.89    142.22 o 
  -6   8   4     3562.90     3827.80    248.31 o 
  -5   8   4     3095.01     3004.99    155.72 o 
  -4   8   4     2602.31     2577.41    143.40 o 
  -3   8   4     2025.17     1903.82    129.55 o 
  -2   8   4      336.31      235.33     81.26 o 
  -1   8   4       23.62       17.49     77.30 o 
   0   8   4     1351.22     1257.31    123.13 o 
   1   8   4     2448.62     2293.08    209.56 o 
   2   8   4     3454.79     3346.42    174.62 o 
   3   8   4      887.72      813.85    126.66 o 
   4   8   4      379.40      240.18    170.09 o 
   5   8   4       11.08     -174.58    174.58 o 
  -8   9   4     2066.14     2420.68    266.01 o 
  -7   9   4     2858.22     3229.31    260.79 o 
  -6   9   4     1766.95     1793.01    213.33 o 
  -5   9   4      581.33      567.16    112.74 o 
  -4   9   4        1.91      -53.16     84.24 o 
  -3   9   4      968.33      933.62    117.80 o 
  -2   9   4     3142.36     3033.05    166.94 o 
  -1   9   4     2425.62     2449.20    155.38 o 
   0   9   4     1406.02     1610.21    145.08 o 
   1   9   4     1227.86     1122.75    133.79 o 
   2   9   4       93.43        6.32    106.70 o 
   3   9   4      273.48      -24.82    172.99 o 
   4   9   4      480.01      515.77    218.12 o 
  -7  10   4       57.94     -107.83    162.39 o 
  -6  10   4      421.05      238.73    164.57 o 
  -5  10   4     1475.82     1703.04    224.07 o 
  -4  10   4     3695.75     3328.89    187.41 o 
  -3  10   4     2551.39     2608.16    168.78 o 
  -2  10   4     1141.67      934.53    226.83 o 
  -1  10   4      111.91       85.93    103.79 o 
   0  10   4      182.69       -6.37    105.61 o 
   1  10   4      978.74      647.90    137.40 o 
   2  10   4      841.12      532.32    216.82 o 
  -5  11   4      657.59      758.28    199.69 o 
  -4  11   4      181.01      152.00    119.18 o 
  -3  11   4        5.70      -70.97    116.02 o 
  -2  11   4      537.65      540.29    135.25 o 
  -1  11   4     1578.27     1397.30    171.52 o 
   0  11   4     1473.09     1327.49    171.56 o 
  -1 -13   5      404.94      280.38    225.67 o 
   0 -13   5     1496.35     1516.55    265.14 o 
   1 -13   5     1649.95     2044.37    280.09 o 
   2 -13   5     1222.11     1643.68    242.50 o 
   5 -13   5      533.53      413.75    227.85 o 
  -3 -12   5     1742.91     1862.96    293.15 o 
  -2 -12   5     2130.91     1972.82    277.04 o 
  -1 -12   5     1367.96     1753.10    263.11 o 
   0 -12   5      642.08      588.19    201.58 o 
   1 -12   5       19.72     -149.04    149.04 o 
   2 -12   5      561.21      493.42    164.43 o 
   3 -12   5     1176.96     1351.98    212.03 o 
   4 -12   5     2253.57     2445.49    244.97 o 
   5 -12   5     1712.11     1760.36    235.54 o 
   6 -12   5      788.93      432.04    192.00 o 
  -5 -11   5      929.91     1109.04    255.71 o 
  -4 -11   5     1227.44     1353.00    248.60 o 
  -3 -11   5      402.88       82.29    165.15 o 
  -2 -11   5        1.85      147.45    158.62 o 
  -1 -11   5      226.55      256.73    163.70 o 
   0 -11   5     1117.26      900.21    186.78 o 
   1 -11   5     1992.40     2285.42    248.16 o 
   2 -11   5     2262.20     2339.99    209.85 o 
   3 -11   5     2973.40     2818.09    160.07 o 
   4 -11   5      657.59      569.18    158.91 o 
   5 -11   5      264.87       95.49    142.22 o 
   6 -11   5     1511.05     1315.84    212.32 o 
   7 -11   5     1221.36      901.22    201.29 o 
   8 -11   5     1239.79     1108.46    234.09 o 
  -6 -10   5      542.25      603.57    229.73 o 
  -5 -10   5       79.72        6.24    179.08 o 
  -4 -10   5      222.90      445.97    191.13 o 
  -3 -10   5     1377.40     1495.22    235.10 o 
  -2 -10   5     2729.28     3163.86    262.24 o 
  -1 -10   5     4950.97     5126.52    314.34 o 
   0 -10   5     2345.58     2845.31    232.78 o 
   1 -10   5      868.71      843.32    161.38 o 
   2 -10   5       11.73       32.70     75.17 o 
   3 -10   5      724.97      663.50    241.49 o 
   4 -10   5     1393.91     1367.65    169.65 o 
   5 -10   5     1815.09     2095.89    197.66 o 
   6 -10   5     1512.38     1406.69    197.80 o 
   7 -10   5     1557.77     1656.89    220.59 o 
   8 -10   5      360.62      188.23    162.83 o 
  -7  -9   5      201.58      -34.10    189.24 o 
  -6  -9   5      497.89      453.37    193.60 o 
  -5  -9   5     1364.34     1810.28    247.58 o 
  -4  -9   5     1666.72     2379.17    260.06 o 
  -3  -9   5     2104.37     2377.72    228.28 o 
  -2  -9   5     2522.45     2176.72    210.58 o 
  -1  -9   5      326.39      257.60    125.53 o 
   0  -9   5     2159.69     2332.15    198.24 o 
   1  -9   5     4765.08     4579.18    336.91 o 
   2  -9   5     8139.01     7890.71    336.98 o 
   3  -9   5     6418.94     6131.99    194.35 o 
   4  -9   5     2491.44     2262.93    185.32 o 
   5  -9   5      155.24       90.41    113.20 o 
   6  -9   5        5.67      -99.56    113.34 o 
   7  -9   5     1263.46     1410.47    199.84 o 
   8  -9   5     2589.97     2877.09    246.42 o 
   9  -9   5     1217.80     1610.30    232.49 o 
  -8  -8   5      872.31     1030.06    158.15 o 
  -7  -8   5     1957.15     2259.11    170.30 o 
  -6  -8   5     1536.18     1664.91    147.43 o 
  -5  -8   5     1799.16     1748.52    132.21 o 
  -4  -8   5      190.08      213.49     80.90 o 
  -3  -8   5     2126.01     2152.73    119.67 o 
  -2  -8   5     3800.26     3666.55    143.54 o 
  -1  -8   5     2636.73     2631.07    123.14 o 
   0  -8   5     4066.60     3849.32    134.37 o 
   1  -8   5     3594.07     3203.67     98.02 o 
   2  -8   5      617.69      589.08    111.38 o 
   3  -8   5      245.24      156.65     83.16 o 
   4  -8   5     1813.58     1618.77    100.71 o 
   5  -8   5     2794.70     2665.65    193.45 o 
   6  -8   5     3006.99     2847.49    210.87 o 
   7  -8   5     3195.90     3516.37    242.50 o 
   8  -8   5      512.60      699.21    168.20 o 
   9  -8   5       22.30      -55.58    145.12 o 
  10  -8   5      190.81      173.57    172.84 o 
  -9  -7   5      823.57      832.72    222.91 o 
  -8  -7   5      458.33      432.87    130.67 o 
  -7  -7   5       63.84       72.75     98.28 o 
  -6  -7   5      132.94       25.86     83.19 o 
  -5  -7   5     1915.47     1982.96    124.50 o 
  -4  -7   5     5311.46     5400.52    233.94 o 
  -3  -7   5     4922.83     5119.19    169.62 o 
  -2  -7   5     7388.98     7191.74    228.72 o 
  -1  -7   5      989.27      968.76     81.17 o 
   0  -7   5        5.90       18.86     38.03 o 
   1  -7   5     1796.80     1684.34     71.18 o 
   2  -7   5     5652.14     5557.58    170.94 o 
   3  -7   5     5642.36     5876.82    178.59 o 
   4  -7   5     5175.08     5432.59    249.90 o 
   5  -7   5     3639.13     3488.36    210.43 o 
   6  -7   5      175.22      214.06    113.78 o 
   7  -7   5      651.37      550.89    142.22 o 
   8  -7   5      985.43      783.09    157.61 o 
   9  -7   5     1397.55     1598.98    212.75 o 
  10  -7   5     1338.16     1238.39    198.60 o 
  -9  -6   5       64.13      228.86    158.91 o 
  -8  -6   5     1322.26     1228.19    186.63 o 
  -7  -6   5     1516.16     1569.14    198.17 o 
  -6  -6   5     2852.15     2794.41    140.51 o 
  -5  -6   5     4015.03     4139.91    166.05 o 
  -4  -6   5      147.66      125.66     60.22 o 
  -3  -6   5        7.10      -48.02     48.02 o 
  -2  -6   5      671.79      561.14    100.50 o 
  -1  -6   5     7398.68     6931.18    135.05 o 
   0  -6   5     8973.72     9240.85    170.27 o 
   1  -6   5     7878.51     7561.78    192.60 o 
   2  -6   5     4258.42     4010.70    135.99 o 
   3  -6   5     2106.89     1997.32    101.80 o 
   4  -6   5      210.10       82.56     57.94 o 
   5  -6   5     1855.69     1726.69    158.77 o 
   6  -6   5     4653.39     4129.66    232.20 o 
   7  -6   5     3294.44     2976.07    206.95 o 
   8  -6   5     1239.84     1135.16    175.60 o 
   9  -6   5      328.97      427.71    138.23 o 
  10  -6   5       38.91      -72.63    148.61 o 
 -10  -5   5      589.05      846.22    214.78 o 
  -9  -5   5      758.37      981.33    194.32 o 
  -8  -5   5     1568.50     1843.81    201.87 o 
  -7  -5   5     1936.84     1802.01    168.20 o 
  -6  -5   5      271.09      246.75     77.53 o 
  -5  -5   5     1661.10     1569.52    101.80 o 
  -4  -5   5     3335.08     3309.32    130.83 o 
  -3  -5   5     8746.48     7928.05    206.17 o 
  -2  -5   5     9413.75     8523.30    208.73 o 
  -1  -5   5     4164.37     4366.41    102.70 o 
   0  -5   5      178.48       88.54     38.26 o 
   1  -5   5     1721.22     1662.83    106.59 o 
   2  -5   5     3229.20     2980.25    109.77 o 
   3  -5   5     6679.39     6281.51    170.34 o 
   4  -5   5     7872.10     7666.37    197.56 o 
   5  -5   5     4931.03     4497.99    223.06 o 
   7  -5   5      211.97      191.69     93.61 o 
   8  -5   5       26.49       26.19    148.24 o 
   9  -5   5      949.03     1053.05    140.10 o 
  10  -5   5     1871.28     1988.39    399.67 o 
 -10  -4   5      512.64      528.40    186.92 o 
  -9  -4   5       69.39       15.82    140.19 o 
  -8  -4   5      231.87      150.20    127.13 o 
  -7  -4   5     1282.42     1476.47    183.00 o 
  -6  -4   5     3532.11     3213.06    142.10 o 
  -5  -4   5     3021.77     3106.00    130.94 o 
  -4  -4   5     3616.62     3532.36    129.82 o 
  -3  -4   5     2228.40     2049.09     90.87 o 
  -2  -4   5        6.77       41.93     21.89 o 
  -1  -4   5      218.90      141.56     77.77 o 
   0  -4   5     3451.08     3325.21    108.11 o 
   1  -4   5     9422.24     9218.07    210.65 o 
   2  -4   5    13098.28    12570.73    269.68 o 
   3  -4   5     3103.42     3010.39    114.31 o 
   4  -4   5      223.59      197.56     56.51 o 
   5  -4   5     1011.29     1174.78    150.20 o 
   6  -4   5     2591.16     2444.92    160.07 o 
   7  -4   5     2765.81     2810.73    260.72 o 
   8  -4   5     2590.24     2476.98    153.48 o 
   9  -4   5     1709.50     1814.12    321.81 o 
  10  -4   5      220.88       40.62    124.56 o 
 -10  -3   5      275.33      237.42    165.15 o 
  -9  -3   5     2412.87     2004.17    199.69 o 
  -8  -3   5     4539.49     4674.61    255.85 o 
  -7  -3   5     3789.54     3694.28    215.95 o 
  -6  -3   5     1537.63     1188.99    167.76 o 
  -5  -3   5        5.98      -49.95     49.95 o 
  -4  -3   5      705.81      618.93     65.55 o 
  -3  -3   5     5662.34     5084.94    146.88 o 
  -2  -3   5    19564.61    20273.79    298.87 o 
  -1  -3   5    10673.58    10975.20    180.67 o 
   0  -3   5     5610.53     5566.98    141.31 o 
   1  -3   5     3754.95     3631.86    116.54 o 
   2  -3   5      577.32      490.82    119.00 o 
   3  -3   5     4776.56     4898.42    148.74 o 
   4  -3   5     7589.87     7651.19    367.96 o 
   5  -3   5     7479.35     7500.06    205.07 o 
   6  -3   5     2861.73     2890.29    135.32 o 
   7  -3   5     1507.31     1447.59    123.47 o 
   8  -3   5       59.27       72.20     93.11 o 
   9  -3   5      471.13      392.96    117.14 o 
  10  -3   5      836.06      928.32    199.33 o 
 -11  -2   5      878.39      874.67    204.34 o 
 -10  -2   5     1687.17     1886.04    233.36 o 
  -9  -2   5      689.64      600.23    155.72 o 
  -8  -2   5        3.14       92.01    105.80 o 
  -7  -2   5      471.68      485.76    111.24 o 
  -6  -2   5     1795.96     1849.72    104.82 o 
  -5  -2   5     6223.41     6081.35    174.39 o 
  -4  -2   5     7187.71     6666.01    143.29 o 
  -3  -2   5     7735.11     7929.59    177.42 o 
  -2  -2   5     2741.11     2776.91    100.08 o 
  -1  -2   5       94.32       57.27     23.41 o 
   0  -2   5     3260.81     3293.06    132.93 o 
   1  -2   5    11452.12    11237.41    241.54 o 
   2  -2   5    11886.47    10970.51    243.08 o 
   3  -2   5     6934.23     6601.08    178.15 o 
   4  -2   5      478.87      361.13     49.75 o 
   5  -2   5      151.74       84.98     53.65 o 
   6  -2   5      232.03      166.42     64.13 o 
   7  -2   5     2670.87     2463.34    162.25 o 
   8  -2   5     3091.92     3072.33    230.24 o 
   9  -2   5     1299.78     1358.26    148.72 o 
  10  -2   5      641.29      574.43    147.92 o 
 -11  -1   5       53.45     -158.77    180.39 o 
 -10  -1   5      257.28      286.19    171.68 o 
  -9  -1   5      795.69      811.39    166.75 o 
  -8  -1   5     2619.67     2568.99    191.85 o 
  -7  -1   5     6964.63     6686.69    198.92 o 
  -6  -1   5     4657.94     4277.17    147.13 o 
  -5  -1   5     3197.90     3300.50     98.67 o 
  -4  -1   5       10.43       12.39     27.67 o 
  -3  -1   5     7656.55     7939.21    143.04 o 
  -2  -1   5    11971.73    11631.56    189.79 o 
  -1  -1   5     7710.90     7474.95    277.85 o 
   0  -1   5    15373.48    14959.54    380.73 o 
   1  -1   5     4879.50     4537.91    215.80 o 
   2  -1   5      247.27      130.04     43.23 o 
   3  -1   5      107.24       93.46     47.80 o 
   4  -1   5     1792.90     1800.81    108.66 o 
   5  -1   5     5306.49     5357.37    138.96 o 
   6  -1   5     4988.87     4987.69    172.00 o 
   7  -1   5     1565.54     1801.27    133.13 o 
   8  -1   5      416.81      255.85     98.04 o 
   9  -1   5        9.60       37.90    109.75 o 
  10  -1   5      111.13       27.85    161.81 o 
 -11   0   5     1362.77     1286.24    227.99 o 
 -10   0   5     2322.43     2162.21    210.58 o 
  -9   0   5     2001.91     2407.91    204.05 o 
  -8   0   5      612.10      431.60    123.07 o 
  -7   0   5      482.50      601.24    169.29 o 
  -6   0   5      577.58      670.73     56.40 o 
  -5   0   5     5337.92     6320.90    187.28 o 
  -4   0   5     8238.18     9556.45    262.22 o 
  -3   0   5     8639.12     9512.87    200.44 o 
  -2   0   5     6484.45     7275.65    193.53 o 
  -1   0   5      163.56      111.77     26.43 o 
   0   0   5     1077.78     1322.19     71.51 o 
   1   0   5     7094.15     8490.57    202.61 o 
   2   0   5     5572.62     6319.68    281.98 o 
   3   0   5     2068.19     2031.96     99.24 o 
   4   0   5     7286.55     8128.08    247.88 o 
   5   0   5     3883.99     4218.51    125.26 o 
   6   0   5        2.11       -9.51     66.85 o 
   7   0   5      666.96      575.30    166.31 o 
   8   0   5     1040.19     1262.64    134.82 o 
   9   0   5     1134.90     1303.86    146.02 o 
  10   0   5     1144.10     1748.31    275.95 o 
 -11   1   5      423.89      409.69    175.75 o 
 -10   1   5       48.62     -123.79    149.04 o 
  -9   1   5      864.55      689.49    156.01 o 
  -8   1   5     3897.94     3660.19    216.24 o 
  -7   1   5     4240.82     4206.69    144.29 o 
  -6   1   5     7550.76     7518.04    189.64 o 
  -5   1   5     3745.80     3773.01    100.74 o 
  -4   1   5     1573.08     1569.51     62.28 o 
  -3   1   5      433.56      424.90     39.45 o 
  -2   1   5      205.88       89.13     27.76 o 
  -1   1   5     7572.96     7242.64    227.01 o 
   0   1   5    12081.39    11582.97    253.46 o 
   1   1   5    10839.84    11011.32    249.16 o 
   2   1   5     4779.32     4640.96    145.82 o 
   3   1   5      357.72      292.28     61.22 o 
   4   1   5     2423.56     2155.51     87.96 o 
   5   1   5     3414.70     3275.37    113.79 o 
   6   1   5     1560.20     1750.21    117.05 o 
   7   1   5     1834.10     1895.02    141.19 o 
   8   1   5      832.79      681.09    123.02 o 
   9   1   5      248.78      254.41    124.90 o 
 -11   2   5      486.57      324.64    185.32 o 
 -10   2   5     1211.02     1006.15    192.58 o 
  -9   2   5     1324.33     1382.31    181.84 o 
  -8   2   5     3957.62     3874.19    154.27 o 
  -7   2   5     2719.64     2408.43    114.21 o 
  -6   2   5      191.61      143.50     44.21 o 
  -5   2   5     3651.28     3686.04    101.71 o 
  -4   2   5     6545.39     6721.81    139.48 o 
  -3   2   5    11727.65    11604.95    199.18 o 
  -2   2   5     7744.38     7606.72    193.13 o 
  -1   2   5     4950.88     5141.42    111.78 o 
   0   2   5     1382.53     1410.26     82.51 o 
   1   2   5       40.02       19.25     42.23 o 
   2   2   5     2434.59     2477.76    150.78 o 
   3   2   5     5662.67     5399.00    171.94 o 
   4   2   5     4475.03     4276.68    123.54 o 
   5   2   5     2180.40     2243.71    100.01 o 
   6   2   5      890.04      771.17     97.07 o 
   7   2   5       19.50      -70.12     86.04 o 
   8   2   5      133.79       85.39    184.89 o 
   9   2   5      819.38      964.64    205.50 o 
 -11   3   5     1154.01      888.74    224.07 o 
 -10   3   5      933.35      591.53    170.09 o 
  -9   3   5       44.94     -134.68    134.68 o 
  -8   3   5      701.60      726.41    102.13 o 
  -7   3   5     4424.54     4617.26    193.45 o 
  -6   3   5     3789.30     3633.94    110.68 o 
  -5   3   5     5857.28     5619.47    133.35 o 
  -4   3   5     6533.47     6480.84    139.33 o 
  -3   3   5     3379.90     3392.33     91.84 o 
  -2   3   5     2279.31     2147.45     71.94 o 
  -1   3   5     5170.75     5236.01    114.92 o 
   0   3   5     4947.28     4980.58    155.65 o 
   1   3   5     7790.35     7587.18    206.79 o 
   2   3   5     7575.63     7552.45    211.55 o 
   3   3   5     3141.90     2963.77    266.67 o 
   4   3   5      251.59      218.10     55.61 o 
   5   3   5      643.20      633.19    108.37 o 
   6   3   5     1399.89     1530.06    175.38 o 
   7   3   5     1351.23     1423.41    140.38 o 
   8   3   5     1071.27     1153.30    205.06 o 
   9   3   5      245.43       76.48    186.63 o 
  -9   4   5     2670.13     2548.11    243.30 o 
  -8   4   5     2943.12     3027.55    143.79 o 
  -7   4   5     2702.86     2711.86    129.06 o 
  -6   4   5     1180.93     1276.80    132.93 o 
  -5   4   5       24.92      -43.43     43.43 o 
  -4   4   5     1746.62     1650.69    100.06 o 
  -3   4   5     5906.06     5665.75    126.47 o 
  -2   4   5     8743.36     8413.92    160.77 o 
  -1   4   5     5358.28     5503.61    120.32 o 
   0   4   5     5845.40     5706.42    176.72 o 
   1   4   5       29.64       79.54     56.49 o 
   2   4   5     1539.83     1562.29    107.08 o 
   3   4   5     2455.32     2515.77    133.46 o 
   4   4   5     2951.20     2846.50    110.35 o 
   5   4   5     3262.10     3337.49    177.65 o 
   6   4   5     1368.61     1367.08    268.63 o 
   7   4   5      586.94      458.80    117.68 o 
   8   4   5        6.88     -156.44    156.44 o 
 -10   5   5     1496.32     1564.15    209.41 o 
  -9   5   5      466.28      434.21    153.25 o 
  -8   5   5       41.97     -100.43    100.43 o 
  -7   5   5      801.88      953.18    142.95 o 
  -6   5   5     3980.07     4111.25    163.00 o 
  -5   5   5     5607.35     5570.39    185.42 o 
  -4   5   5     6352.66     6135.66    245.48 o 
  -3   5   5     3471.29     3427.34    140.73 o 
  -2   5   5      750.61      716.17     81.27 o 
  -1   5   5      260.23      296.46     69.01 o 
   0   5   5     3757.73     3822.31    151.82 o 
   1   5   5     6378.16     6236.83    200.12 o 
   2   5   5     3186.85     3193.80    148.87 o 
   3   5   5     1078.35     1021.44    110.79 o 
   4   5   5      251.37      220.25     94.20 o 
   5   5   5       98.83       -4.74    100.51 o 
   6   5   5      117.47      -17.42    116.93 o 
 -10   6   5      664.18      923.57    201.14 o 
  -9   6   5     1222.52     1157.80    195.34 o 
  -8   6   5     2420.57     2173.97    198.53 o 
  -7   6   5     2376.56     2527.20    201.14 o 
  -6   6   5     1262.85     1460.79    172.77 o 
  -5   6   5      531.57      474.50    115.23 o 
  -4   6   5       82.17       58.23     67.02 o 
  -3   6   5     3232.49     3203.37    143.38 o 
  -2   6   5     3796.51     3629.13    160.94 o 
  -1   6   5     4564.77     4403.55    200.13 o 
   0   6   5     4382.77     4383.68    170.18 o 
   1   6   5     1951.70     2047.96    131.48 o 
   2   6   5       49.90       53.67     77.79 o 
   3   6   5       72.42       35.95     89.67 o 
   4   6   5     2033.47     2045.57    166.10 o 
   5   6   5     2259.44     2261.04    169.82 o 
   6   6   5     1245.43     1416.27    235.54 o 
  -9   7   5     1251.63     1691.43    225.67 o 
  -8   7   5      982.13     1120.36    183.44 o 
  -7   7   5       13.25      -14.80    111.60 o 
  -6   7   5     1290.30     1451.83    174.15 o 
  -5   7   5     4210.08     3968.15    172.33 o 
  -4   7   5     3903.63     4110.90    178.87 o 
  -3   7   5     2719.22     2640.17    138.81 o 
  -2   7   5      383.51      235.06     78.82 o 
  -1   7   5       70.01      -16.23     71.55 o 
   0   7   5      114.92      172.15    104.13 o 
   1   7   5     1313.29     1127.53    119.68 o 
   2   7   5     1238.10     1282.88    134.64 o 
   3   7   5     1837.71     1966.02    385.60 o 
   4   7   5     1604.73     1665.17    161.56 o 
   5   7   5      146.08      170.96    206.80 o 
   6   7   5        2.71     -195.92    195.92 o 
  -9   8   5      123.89      197.51    181.41 o 
  -8   8   5     1358.29     1511.62    212.03 o 
  -7   8   5     2109.04     2151.76    218.27 o 
  -6   8   5     2087.64     2233.18    207.38 o 
  -5   8   5     1109.55     1245.41    196.43 o 
  -4   8   5      410.84      472.19     98.64 o 
  -3   8   5       10.68       11.17     83.47 o 
  -2   8   5     1262.30     1515.01    133.97 o 
  -1   8   5     3930.67     3861.55    199.55 o 
   0   8   5     4930.90     5043.32    207.62 o 
   1   8   5     1175.06     1250.54    141.07 o 
   2   8   5     1117.00     1017.91    140.09 o 
   3   8   5      111.92       79.34    153.83 o 
   4   8   5      439.28      427.39    199.69 o 
  -8   9   5      966.52      917.62    206.08 o 
  -7   9   5      236.31      194.90    151.80 o 
  -6   9   5        1.82     -110.15    135.84 o 
  -5   9   5      510.46      510.01    118.48 o 
  -4   9   5     2049.74     2226.65    162.65 o 
  -3   9   5     2690.28     2527.41    163.23 o 
  -2   9   5     1225.33     1004.69    131.19 o 
  -1   9   5      457.33      332.87    107.06 o 
   0   9   5        2.13      -33.26    101.65 o 
   1   9   5      284.88      189.41    240.76 o 
   2   9   5     1241.91     1209.20    164.84 o 
   3   9   5     1817.91     1444.86    267.75 o 
  -6  10   5     1918.17     2316.77    261.95 o 
  -5  10   5     1658.82     1686.61    241.70 o 
  -4  10   5     1054.95      831.20    142.89 o 
  -3  10   5      137.26      -79.49    105.42 o 
  -2  10   5       27.53       85.68    112.65 o 
  -1  10   5      712.28      763.28    137.43 o 
   0  10   5     1502.50     1182.38    294.68 o 
   1  10   5     1173.53     1271.37    178.63 o 
  -1 -13   6     1116.35      893.24    248.60 o 
   0 -13   6      913.25     1128.78    250.78 o 
   1 -13   6       89.98      267.32    202.16 o 
   2 -13   6       30.78      145.71    180.10 o 
  -3 -12   6      958.08     1143.44    251.94 o 
  -2 -12   6      402.52      387.05    206.22 o 
  -1 -12   6       29.83      -23.37    178.36 o 
   0 -12   6      248.91      194.18    179.37 o 
   1 -12   6     1769.43     2190.22    260.93 o 
   2 -12   6     2414.06     2357.55    247.44 o 
   5 -12   6      136.74      -22.78    174.88 o 
   6 -12   6      158.96      133.80    195.63 o 
  -5 -11   6      270.72      118.57    210.29 o 
  -4 -11   6       12.93      240.91    194.76 o 
  -3 -11   6      394.24      -14.22    180.24 o 
  -2 -11   6     1910.62     2230.27    274.00 o 
  -1 -11   6     2219.90     2209.67    243.95 o 
   0 -11   6     1588.40     1942.49    248.89 o 
   1 -11   6     1386.06     1633.23    222.19 o 
   2 -11   6      305.83      409.54    155.14 o 
   3 -11   6       13.78       35.85    132.93 o 
   4 -11   6      711.43      368.18    160.36 o 
   5 -11   6     2046.61     2414.15    247.58 o 
   6 -11   6     2197.67     2401.52    238.73 o 
   7 -11   6     1258.67     1438.62    231.33 o 
  -6 -10   6      154.10      167.47    217.40 o 
  -5 -10   6      620.06      135.69    185.18 o 
  -4 -10   6     1962.62     2392.96    283.14 o 
  -3 -10   6     3002.57     3247.74    279.65 o 
  -2 -10   6     1755.34     1884.59    239.75 o 
  -1 -10   6     1037.08      700.23    172.41 o 
   0 -10   6        9.44      -86.06    118.13 o 
   1 -10   6     1326.32     1336.16    186.78 o 
   2 -10   6     3271.51     3078.96    222.48 o 
   3 -10   6     5042.06     5214.15    193.47 o 
   4 -10   6     3668.65     3340.91    230.02 o 
   5 -10   6     1077.44     1259.68    183.87 o 
   6 -10   6       38.69       15.67    135.55 o 
   7 -10   6      163.69      136.85    158.77 o 
   8 -10   6      387.16      377.32    172.84 o 
  -7  -9   6     1318.20     1304.39    166.76 o 
  -6  -9   6     1364.17     1426.91    158.09 o 
  -5  -9   6      865.94     1225.46    355.63 o 
  -4  -9   6      223.23      180.18    175.89 o 
  -3  -9   6       10.45       60.06     82.29 o 
  -2  -9   6      551.75      730.91     94.89 o 
  -1  -9   6     2383.52     2578.36    128.27 o 
   0  -9   6     4854.52     4498.99    159.04 o 
   1  -9   6     3705.67     3620.87    139.01 o 
   2  -9   6     1764.42     1722.53     84.62 o 
   3  -9   6       52.63      -32.13     79.60 o 
   4  -9   6      897.96      687.02    142.22 o 
   5  -9   6     1360.88      989.31    162.68 o 
   6  -9   6     1812.87     1933.78    208.98 o 
   7  -9   6     2118.40     1858.61    220.73 o 
   8  -9   6     1929.66     2161.48    240.62 o 
   9  -9   6      278.90       86.49    163.99 o 
  -8  -8   6     1134.89     1392.63    167.56 o 
  -7  -8   6      592.53      704.28    133.04 o 
  -6  -8   6       60.07       98.56     91.86 o 
  -5  -8   6      389.25      414.68    102.55 o 
  -4  -8   6     1233.97     1307.86    130.61 o 
  -3  -8   6     3122.96     3234.25    143.87 o 
  -2  -8   6     4386.41     4256.95    159.22 o 
  -1  -8   6     3110.45     3058.62    130.88 o 
   0  -8   6      929.46     1028.54     88.14 o 
   1  -8   6       45.26        3.58     42.80 o 
   2  -8   6      791.38      669.35     83.94 o 
   3  -8   6     2666.65     2566.01    129.49 o 
   4  -8   6     3432.04     3011.48    200.13 o 
   5  -8   6     3310.57     3166.04    211.30 o 
   6  -8   6      962.81     1339.06    176.33 o 
   7  -8   6      112.21       93.17    127.42 o 
   8  -8   6      434.40      716.92    167.47 o 
   9  -8   6      597.17      466.87    239.60 o 
  -8  -7   6      169.06      231.19    116.72 o 
  -7  -7   6      787.75      801.25    127.58 o 
  -6  -7   6     2201.23     2045.47    135.58 o 
  -5  -7   6     2992.29     3179.21    154.08 o 
  -4  -7   6     5610.15     5608.08    189.99 o 
  -3  -7   6      722.42      614.81    134.82 o 
  -2  -7   6      446.81      347.38     77.06 o 
  -1  -7   6     1030.66     1106.96    208.76 o 
   0  -7   6     3005.28     2804.94    114.90 o 
   1  -7   6     7338.08     7041.65    152.26 o 
   2  -7   6     6167.61     6187.23    190.04 o 
   3  -7   6     2170.19     2078.61    112.88 o 
   4  -7   6      773.75      583.11    118.57 o 
   5  -7   6      268.83      137.43     97.96 o 
   6  -7   6     2649.12     2522.70    197.51 o 
   8  -7   6     2278.64     2552.74    284.44 o 
   9  -7   6      932.38      930.10    256.58 o 
  -9  -6   6     1104.26     1019.06    212.46 o 
  -8  -6   6     1660.12     1956.03    167.36 o 
  -7  -6   6     1982.51     1979.00    156.37 o 
  -6  -6   6      656.77      706.01    103.37 o 
  -5  -6   6       34.22      -18.34     66.04 o 
  -4  -6   6     1551.14     1708.67    138.81 o 
  -3  -6   6     3499.00     3068.20    141.21 o 
  -2  -6   6     6397.40     6232.44    181.84 o 
  -1  -6   6    11686.38    12034.08    209.31 o 
   0  -6   6     3236.60     3224.32    119.97 o 
   1  -6   6      351.88      367.72    105.65 o 
   2  -6   6      711.25      673.09    116.68 o 
   3  -6   6      946.98      683.90     86.86 o 
   4  -6   6     2850.71     2822.96    171.10 o 
   6  -6   6     3422.36     3402.73    244.68 o 
   7  -6   6      658.09      595.88    179.81 o 
   8  -6   6        1.36     -112.47    165.30 o 
   9  -6   6      649.33      586.30    222.33 o 
  10  -6   6     1037.11      836.21    285.46 o 
 -10  -5   6      798.90      650.88    205.06 o 
  -9  -5   6      331.11      477.75    180.39 o 
  -8  -5   6        8.18       45.36     94.97 o 
  -7  -5   6      312.64      208.75     89.41 o 
  -6  -5   6      797.09      780.33    103.66 o 
  -5  -5   6     3081.96     3141.80    139.51 o 
  -4  -5   6     6303.10     5964.61    184.54 o 
  -3  -5   6     4662.37     4464.41    149.13 o 
  -2  -5   6     1578.61     1791.83     94.53 o 
  -1  -5   6      365.28      429.79     57.82 o 
   0  -5   6     3178.31     3064.75     88.49 o 
   1  -5   6     6923.28     6794.62    182.74 o 
   2  -5   6     8012.07     7426.69    199.11 o 
   3  -5   6     8615.45     8559.17    220.55 o 
   4  -5   6     2683.61     2656.33    121.87 o 
   5  -5   6      354.67      238.00    108.41 o 
   6  -5   6      138.48       13.21    115.23 o 
   7  -5   6      556.27      708.06    165.30 o 
   8  -5   6     1520.32     2026.37    248.31 o 
   9  -5   6     1067.18      924.00    149.41 o 
  10  -5   6      757.89      385.12    151.43 o 
 -10  -4   6      160.19      286.77    177.34 o 
  -9  -4   6      704.57      528.40    159.20 o 
  -8  -4   6     2542.29     2583.36    208.25 o 
  -7  -4   6     5759.96     5712.82    202.98 o 
  -6  -4   6     5591.77     5549.96    190.14 o 
  -5  -4   6     1235.13     1202.31    293.44 o 
  -4  -4   6       37.39       41.58     52.17 o 
  -3  -4   6     1991.15     1672.74     92.38 o 
  -2  -4   6     5826.41     5916.10    119.21 o 
  -1  -4   6     7033.02     7402.08    142.80 o 
   0  -4   6    10145.28    10261.99    228.77 o 
   1  -4   6     6119.38     6386.62    172.55 o 
   2  -4   6      897.23      844.34    127.06 o 
   3  -4   6      279.63      177.05    114.50 o 
   4  -4   6     5061.42     5056.29    216.24 o 
   5  -4   6     6085.18     6403.62    288.94 o 
   6  -4   6     3234.25     3264.43    229.01 o 
   7  -4   6     2718.30     2492.90    146.12 o 
   8  -4   6      389.64      226.65    104.56 o 
   9  -4   6        0.24       36.12    115.35 o 
  10  -4   6      228.76      413.53    202.45 o 
 -10  -3   6     1104.69      897.01    206.51 o 
  -9  -3   6     1708.67     1973.84    219.14 o 
  -8  -3   6      926.82     1190.60    169.51 o 
  -7  -3   6      577.05      561.94     91.34 o 
  -6  -3   6     2701.29     2409.71    123.64 o 
  -5  -3   6     6381.57     6256.04    186.34 o 
  -4  -3   6     8018.47     7669.71    205.71 o 
  -3  -3   6     5279.87     4645.96    114.84 o 
  -2  -3   6     3985.01     3926.17     92.58 o 
  -1  -3   6     1953.82     1883.71     65.89 o 
   0  -3   6      173.43      160.85     42.58 o 
   1  -3   6     4892.11     4736.94    143.07 o 
   2  -3   6     7497.03     7548.13    197.30 o 
   3  -3   6     6154.76     6404.04    185.17 o 
   4  -3   6     4907.51     5222.39    170.34 o 
   5  -3   6     1497.60     1711.45    165.73 o 
   6  -3   6       46.54        2.94     68.46 o 
   7  -3   6      607.49      560.96     99.62 o 
   8  -3   6     2011.07     2051.45    406.57 o 
   9  -3   6     1251.07     1324.69    380.01 o 
  10  -3   6      952.92     1039.51    161.41 o 
 -11  -2   6      300.97      395.90    188.37 o 
 -10  -2   6        8.65      126.40    168.63 o 
  -9  -2   6      252.07       10.59    130.76 o 
  -8  -2   6     1002.51     1147.06    168.78 o 
  -7  -2   6     1805.26     1562.12    111.49 o 
  -6  -2   6     3392.42     3396.02    146.14 o 
  -5  -2   6     5859.71     5585.73    170.31 o 
  -4  -2   6      714.48      668.76     48.27 o 
  -3  -2   6       36.08       -4.33     50.76 o 
  -2  -2   6     4315.52     4186.64    100.48 o 
  -1  -2   6    11186.53    11408.49    195.90 o 
   0  -2   6     8714.43     7840.06    191.03 o 
   1  -2   6     9408.24     8906.42    215.35 o 
   2  -2   6     3333.19     3243.08    123.68 o 
   3  -2   6      287.23      160.24     56.86 o 
   4  -2   6     1702.04     1426.96     99.84 o 
   5  -2   6     1401.83     1240.96    147.45 o 
   6  -2   6     1586.07     1703.28    152.60 o 
   7  -2   6     2367.71     2386.29    175.46 o 
   8  -2   6      519.16      579.26    113.58 o 
   9  -2   6      171.94      160.31    114.46 o 
  10  -2   6       12.93       33.21    169.65 o 
 -11  -1   6      751.48      462.51    190.40 o 
 -10  -1   6     1575.31     1534.98    235.25 o 
  -9  -1   6     2845.74     2700.62    216.96 o 
  -8  -1   6     1381.31     1439.20    180.39 o 
  -7  -1   6      771.34      639.27     89.62 o 
  -6  -1   6      108.45       48.47     59.55 o 
  -5  -1   6     1018.61     1211.15     97.75 o 
  -4  -1   6     6063.96     6091.81    232.55 o 
  -3  -1   6     8584.66     8418.28    223.89 o 
  -2  -1   6    12897.37    12749.16    212.11 o 
  -1  -1   6     5421.26     5078.87    111.73 o 
   0  -1   6     1033.08     1006.61    116.61 o 
   1  -1   6     2354.51     2076.11     96.61 o 
   2  -1   6     1733.31     1562.82     93.20 o 
   3  -1   6     5992.10     5936.62    251.65 o 
   4  -1   6     5481.48     5440.86    233.00 o 
   5  -1   6     3262.58     3148.65    135.96 o 
   6  -1   6     6646.97     5916.48    195.83 o 
   7  -1   6      167.40       36.65     83.37 o 
   8  -1   6      345.89      292.04    131.99 o 
   9  -1   6      679.96      638.29    131.42 o 
  10  -1   6      922.44      796.33    165.18 o 
 -11   0   6      959.61      855.07    223.64 o 
 -10   0   6      633.50      676.43    184.31 o 
  -9   0   6      123.79      205.35    133.22 o 
  -8   0   6     1028.54     1051.28    154.41 o 
  -7   0   6     4197.84     4834.08    178.07 o 
  -6   0   6     5378.03     6444.21    223.22 o 
  -5   0   6     3473.86     4205.41    108.33 o 
  -4   0   6     4682.57     5644.64    144.45 o 
  -3   0   6     3219.88     3597.81    149.52 o 
  -2   0   6      679.00      817.20     51.26 o 
  -1   0   6     7279.12     8728.62    269.88 o 
   0   0   6    12806.81    15290.16    448.36 o 
   1   0   6    11165.61    13660.64   1065.36 o 
   2   0   6     5268.95     6309.27    378.70 o 
   3   0   6     2536.32     2904.12    175.24 o 
   4   0   6       90.40       52.55    104.13 o 
   5   0   6     1940.17     1868.63     95.09 o 
   6   0   6     5674.65     6008.55    381.39 o 
   7   0   6     1870.24     2040.71    136.85 o 
   8   0   6      962.31     1288.51    208.25 o 
   9   0   6      795.22      875.74    137.52 o 
 -11   1   6       86.52       72.56    184.60 o 
 -10   1   6      756.65      513.60    180.68 o 
  -9   1   6     2194.08     2400.07    212.17 o 
  -8   1   6     2698.54     2592.07    198.53 o 
  -7   1   6     2396.80     2287.10    123.12 o 
  -6   1   6     3261.82     3207.34    142.46 o 
  -5   1   6     1100.87     1239.75     67.93 o 
  -4   1   6     3918.70     3857.08    103.82 o 
  -3   1   6     5713.33     5640.58    124.82 o 
  -2   1   6     5197.92     5178.42    168.41 o 
  -1   1   6     4752.75     4462.14    156.05 o 
   0   1   6     2718.63     2466.21    107.49 o 
   1   1   6     1721.65     1595.07     92.81 o 
   2   1   6       63.81       10.54     50.39 o 
   3   1   6     4155.08     4089.99    156.07 o 
   4   1   6     3479.78     3452.04    234.96 o 
   5   1   6     4240.06     4319.48    136.23 o 
   6   1   6     1549.00     1445.71    179.52 o 
   7   1   6       82.77      -31.38    119.73 o 
   8   1   6        0.37      -42.98    102.54 o 
   9   1   6      274.82      205.35    125.92 o 
 -11   2   6     1427.67     1275.21    245.12 o 
 -10   2   6     1499.01     1192.92    214.64 o 
  -9   2   6      741.54      615.62    170.23 o 
  -8   2   6        0.13     -103.76    103.76 o 
  -7   2   6      321.44      313.05     84.87 o 
  -6   2   6     4547.66     4545.18    125.17 o 
  -5   2   6     7800.06     7532.36    160.76 o 
  -4   2   6     6745.51     6399.73    140.71 o 
  -3   2   6     5178.46     5021.71    156.69 o 
  -2   2   6      144.42       76.30     33.56 o 
  -1   2   6      471.59      397.66     45.06 o 
   0   2   6     7332.82     6992.09    195.46 o 
   1   2   6     4669.77     4483.32    257.81 o 
   2   2   6     6183.91     6243.06    192.71 o 
   3   2   6     3663.68     3789.53    213.04 o 
   4   2   6      597.59      427.64     87.32 o 
   5   2   6        2.92       51.45     60.96 o 
   6   2   6      232.85      207.20     91.18 o 
   7   2   6      964.96     1100.14    130.46 o 
   8   2   6     1059.34     1052.65    143.75 o 
   9   2   6      712.83      726.06    204.19 o 
 -11   3   6       29.42      154.12    211.74 o 
 -10   3   6      424.16      494.15    194.47 o 
  -9   3   6     2278.60     2426.48    221.02 o 
  -8   3   6     1912.10     1837.13    129.96 o 
  -7   3   6     4783.93     4682.99    163.68 o 
  -6   3   6     2280.09     2355.83     96.85 o 
  -5   3   6      401.91      316.71     51.43 o 
  -4   3   6        7.78       -4.18     38.68 o 
  -3   3   6     3981.44     3951.15    105.92 o 
  -2   3   6     7715.45     7193.26    149.22 o 
  -1   3   6     6329.01     6250.84    136.76 o 
   0   3   6     5955.10     5651.21    179.91 o 
   1   3   6     2573.67     2565.45    123.51 o 
   2   3   6       52.68       20.72     61.48 o 
   3   3   6     1043.88     1004.80    101.45 o 
   4   3   6     1658.07     1868.43    132.50 o 
   5   3   6     3078.53     3160.54    128.45 o 
   6   3   6     2111.87     2298.78    164.64 o 
   7   3   6      767.58      797.59    146.72 o 
   8   3   6       93.58       91.09    128.60 o 
  -9   4   6     1690.11     1964.41    211.30 o 
  -8   4   6      540.49      617.79    136.27 o 
  -7   4   6       94.55      114.21     90.70 o 
  -6   4   6     2319.60     2272.71    125.39 o 
  -5   4   6     2411.57     2313.98    122.45 o 
  -4   4   6     3326.85     3147.80    136.85 o 
  -3   4   6     2631.67     2432.74    122.75 o 
  -2   4   6     1319.96     1436.35    102.82 o 
  -1   4   6        7.65      -14.01     56.16 o 
   0   4   6      283.96       90.15     64.09 o 
   1   4   6     3565.39     3598.70    153.06 o 
   2   4   6     3978.25     4100.56    167.78 o 
   3   4   6     2102.41     2110.61    136.26 o 
   4   4   6      936.88      970.30    119.93 o 
   5   4   6      327.55      385.06    109.65 o 
   6   4   6       11.69     -149.19    149.19 o 
   7   4   6       89.26      -23.95    187.50 o 
  -9   5   6      478.30      662.64    165.15 o 
  -8   5   6     1278.28     1688.81    197.37 o 
  -7   5   6     3324.26     3546.12    222.19 o 
  -6   5   6     4319.12     4390.22    177.53 o 
  -5   5   6     2494.63     2546.75    150.28 o 
  -4   5   6     1783.37     1694.45    114.16 o 
  -3   5   6      161.21       19.27     65.38 o 
  -2   5   6      570.80      479.77     82.07 o 
  -1   5   6     3630.85     3458.21    150.65 o 
   0   5   6     6058.08     6143.35    203.48 o 
   1   5   6     3807.16     3825.72    175.17 o 
   2   5   6      964.59      849.84    129.38 o 
   3   5   6       10.65      -37.84     84.12 o 
   4   5   6      607.87      417.19    139.75 o 
   5   5   6      932.82      759.47    137.35 o 
   6   5   6     1122.14     1362.14    237.28 o 
 -10   6   6     1765.10     2062.80    255.56 o 
  -9   6   6     1817.84     1972.68    228.86 o 
  -8   6   6     1508.84     1750.64    211.01 o 
  -7   6   6      409.38      579.77    136.71 o 
  -6   6   6      217.33      263.74    153.98 o 
  -5   6   6     1539.13     1598.29    131.30 o 
  -4   6   6     5534.37     5379.20    196.09 o 
  -3   6   6     7776.25     7221.89    235.39 o 
  -2   6   6     3054.24     2800.23    155.79 o 
  -1   6   6     1151.13     1172.77    163.48 o 
   0   6   6       92.32       77.21     76.91 o 
   1   6   6      176.15       61.62     83.34 o 
   2   6   6      723.14      684.72    109.46 o 
   3   6   6     1946.71     2218.95    163.45 o 
   4   6   6     1956.01     1736.88    169.14 o 
   5   6   6     1036.72      722.42    148.79 o 
  -9   7   6        0.56      -89.83    160.07 o 
  -8   7   6      317.43      210.58    147.16 o 
  -7   7   6     2139.29     2309.08    229.01 o 
  -6   7   6     2398.75     2169.18    203.61 o 
  -5   7   6     2391.45     2407.51    179.95 o 
  -4   7   6     2350.04     2405.62    298.74 o 
  -3   7   6       60.38       -7.60     80.07 o 
  -2   7   6      344.03      305.98     89.71 o 
  -1   7   6     1489.89     1422.88    272.54 o 
   0   7   6     3256.19     3123.68    338.21 o 
   1   7   6     2896.59     2851.45    247.80 o 
   2   7   6      957.55      977.92    135.02 o 
   3   7   6       89.32       64.40    116.56 o 
   4   7   6       51.80      -96.74    131.91 o 
   5   7   6      428.53      374.71    235.97 o 
  -8   8   6     1857.50     1954.10    243.95 o 
  -7   8   6     1185.66     1001.36    192.29 o 
  -6   8   6      201.55      100.14    130.61 o 
  -5   8   6      150.86      115.03    101.39 o 
  -4   8   6     1663.70     1805.30    155.06 o 
  -3   8   6     1814.66     2127.74    164.82 o 
  -2   8   6     1888.86     2171.94    150.33 o 
  -1   8   6     1291.64     1278.27    136.72 o 
   0   8   6      881.78      758.32    123.27 o 
   1   8   6      109.80       -5.27    120.09 o 
   2   8   6      324.52      403.04    167.18 o 
   3   8   6      838.28      823.47    154.97 o 
   4   8   6     1010.45      785.70    241.92 o 
  -7   9   6      858.42      506.63    185.76 o 
  -6   9   6     1582.05     1858.61    231.47 o 
  -5   9   6     2872.82     2666.81    177.35 o 
  -4   9   6     2179.11     2399.62    182.52 o 
  -3   9   6      842.29      860.33    132.55 o 
  -2   9   6      140.28       44.12    109.59 o 
  -1   9   6      333.19      130.14    116.09 o 
   0   9   6     1140.39     1031.60    146.96 o 
   1   9   6     1137.98     1133.01    279.00 o 
   2   9   6      901.00     1275.97    458.59 o 
  -4  10   6      145.88      -38.88    120.51 o 
  -3  10   6      729.82      759.04    224.80 o 
  -2  10   6     1601.96     1573.06    179.62 o 
  -1  10   6     1427.79     1257.04    169.91 o 
   0 -13   7        5.42      239.60    204.19 o 
   1 -13   7      306.74      317.53    201.72 o 
   2 -13   7     1000.07     1511.76    262.53 o 
  -3 -12   7        8.20        8.56    206.95 o 
  -2 -12   7      565.12      465.56    204.19 o 
  -1 -12   7     1750.55     2074.12    289.38 o 
   0 -12   7     2102.46     2751.56    310.86 o 
   1 -12   7     1755.52     2214.17    276.46 o 
   2 -12   7      890.04      996.13    210.14 o 
   5 -12   7      579.02      875.54    203.90 o 
   6 -12   7     1287.20     1197.13    225.81 o 
  -5 -11   7      226.31      223.78    233.22 o 
  -4 -11   7      772.66      742.31    213.04 o 
  -3 -11   7     1424.31     1445.15    274.00 o 
  -2 -11   7     2415.35     2919.91    317.10 o 
  -1 -11   7     1123.88     1082.05    225.67 o 
   0 -11   7       71.88      -99.85    144.54 o 
   1 -11   7        4.73     -127.85    152.96 o 
   2 -11   7      830.23      690.65    183.29 o 
   4 -11   7     1474.00     1239.65    199.11 o 
   5 -11   7     1975.06     1463.58    217.54 o 
   6 -11   7      621.88      333.35    174.44 o 
   7 -11   7        6.47     -147.74    163.85 o 
  -6 -10   7     1116.89      706.76    237.57 o 
  -5 -10   7     1790.81     1770.08    276.17 o 
  -4 -10   7      883.64      922.85    225.81 o 
  -3 -10   7      375.73      250.92    172.55 o 
  -2 -10   7        0.86      184.16    158.62 o 
  -1 -10   7      658.52      777.14    185.18 o 
   0 -10   7     2222.20     2225.63    232.20 o 
   1 -10   7     4222.33     4073.79    275.45 o 
   2 -10   7     4307.64     4558.22    283.28 o 
   3 -10   7     1341.67     1090.72    283.07 o 
   4 -10   7      161.75       55.73    124.66 o 
   5 -10   7      116.57      101.01    134.39 o 
   6 -10   7      515.59      401.27    159.49 o 
   7 -10   7     1092.09      988.59    195.63 o 
   8 -10   7      738.35      669.89    192.29 o 
  -7  -9   7     1318.81     1393.56    171.14 o 
  -6  -9   7      221.61      378.87    130.90 o 
  -5  -9   7       23.40      -12.47    100.61 o 
  -4  -9   7      701.20      748.75    188.37 o 
  -3  -9   7     1663.48     1698.54    155.57 o 
  -2  -9   7     1552.78     1608.78    121.18 o 
  -1  -9   7     2293.57     2158.99    120.16 o 
   0  -9   7     3841.43     3477.92    253.17 o 
   1  -9   7      668.38      818.15    151.07 o 
   2  -9   7      349.92      300.29     67.36 o 
   3  -9   7     2112.58     2219.43    258.76 o 
   4  -9   7     4535.17     4234.88    243.66 o 
   5  -9   7     4509.86     4048.97    250.63 o 
   6  -9   7     2149.84     2084.71    208.54 o 
   8  -9   7        5.31     -209.56    209.56 o 
  -8  -8   7       17.59      -45.97    368.33 o 
  -7  -8   7      108.52      165.80    121.97 o 
  -6  -8   7     1144.20     1437.04    144.80 o 
  -5  -8   7     2741.17     2704.52    156.38 o 
  -4  -8   7     3169.87     3287.99    155.19 o 
  -3  -8   7     4251.58     4041.32    164.23 o 
  -2  -8   7      743.34      740.08    142.15 o 
  -1  -8   7     1443.64     1324.79    104.35 o 
   0  -8   7     1750.16     1638.71    107.10 o 
   1  -8   7     2926.20     2910.30    128.53 o 
   2  -8   7     2914.91     2891.13    137.60 o 
   3  -8   7     2660.60     2442.21    187.94 o 
   4  -8   7     1114.68     1138.65    148.90 o 
   7  -8   7      729.43      680.34    206.08 o 
   8  -8   7     1364.94     1261.28    265.43 o 
   9  -8   7     1238.51     1321.94    278.78 o 
  -8  -7   7     1453.70     1762.10    166.07 o 
  -7  -7   7     1387.66     1589.40    207.24 o 
  -6  -7   7     1312.00     1386.17    135.36 o 
  -5  -7   7      233.20      161.57     80.91 o 
  -4  -7   7        0.63      -36.00     72.63 o 
  -3  -7   7      444.92      345.59     77.90 o 
  -2  -7   7     5151.71     5302.70    179.56 o 
  -1  -7   7     6949.43     6900.49    203.67 o 
   0  -7   7     6964.97     6834.15    199.82 o 
   1  -7   7     2245.37     2352.67     92.64 o 
   2  -7   7      121.81       53.25     71.78 o 
   3  -7   7      200.82       68.71     75.19 o 
   4  -7   7     1858.44     1781.26    189.24 o 
   5  -7   7     2911.73     2953.72    226.83 o 
   6  -7   7     3460.97     3224.96    251.50 o 
   7  -7   7     1961.70     2213.00    254.69 o 
   8  -7   7      458.00      277.62    202.30 o 
   9  -7   7       56.33       78.95    227.41 o 
  -9  -6   7     1026.47      862.04    210.14 o 
  -8  -6   7      484.23      585.07    132.06 o 
  -7  -6   7       12.10      -41.14    167.91 o 
  -6  -6   7     1145.87      957.57    239.89 o 
  -5  -6   7     1652.72     1542.10    180.39 o 
  -4  -6   7     3943.68     3627.90    151.57 o 
  -3  -6   7     6031.50     5657.49    183.38 o 
  -2  -6   7     1097.48     1166.56    114.72 o 
  -1  -6   7      650.09      613.84     75.28 o 
   0  -6   7      174.50       99.70     41.51 o 
   1  -6   7     3998.61     4092.05    149.42 o 
   2  -6   7     6561.28     6478.02    194.57 o 
   3  -6   7     5998.59     5945.21    189.42 o 
   4  -6   7     3302.18     3436.98    216.24 o 
   5  -6   7      931.00      846.22    151.80 o 
   6  -6   7       25.48      225.23    140.34 o 
   7  -6   7      225.76      370.36    165.15 o 
   8  -6   7      830.08      832.14    217.54 o 
   9  -6   7     1300.69     1233.70    262.82 o 
  -9  -5   7      253.52      205.64    169.07 o 
  -8  -5   7      788.58      661.49    129.28 o 
  -7  -5   7     1524.31     1842.25    237.79 o 
  -6  -5   7     2806.48     2733.93    141.29 o 
  -5  -5   7     2663.61     2635.70    132.34 o 
  -4  -5   7     1167.11     1205.07    101.57 o 
  -3  -5   7      888.02      742.35     82.14 o 
  -2  -5   7     2141.37     2106.69    107.15 o 
  -1  -5   7     4827.77     4478.53    112.07 o 
   0  -5   7     8130.44     7716.58    158.72 o 
   1  -5   7     4838.85     5040.72    159.58 o 
   2  -5   7     1481.23     1493.67    101.39 o 
   3  -5   7        4.02       32.70     60.71 o 
   4  -5   7     1145.48     1077.60    101.41 o 
   5  -5   7     3471.42     3198.25    222.04 o 
   6  -5   7     2979.26     2855.32    222.77 o 
   7  -5   7     2655.00     3377.34    262.39 o 
   8  -5   7      853.01      855.65    213.33 o 
   9  -5   7      195.63      163.70    202.74 o 
 -10  -4   7     1168.43      998.17    204.48 o 
  -9  -4   7     1845.27     2326.06    239.60 o 
  -8  -4   7     1386.22     1533.28    150.28 o 
  -7  -4   7      652.38      457.30     98.02 o 
  -6  -4   7        3.83       35.17     69.61 o 
  -5  -4   7     1043.42      981.82     96.64 o 
  -4  -4   7     3639.30     3293.33    150.78 o 
  -3  -4   7     5958.89     5584.12    173.31 o 
  -2  -4   7     3484.56     3545.01    187.40 o 
  -1  -4   7     1341.13     1316.95     64.54 o 
   0  -4   7      941.90     1031.06     79.80 o 
   1  -4   7       17.20        8.83     47.90 o 
   2  -4   7     1020.99      997.65    116.68 o 
   3  -4   7     3979.78     4130.86    154.64 o 
   4  -4   7     6108.72     6699.17    353.16 o 
   5  -4   7     2782.29     2967.22    213.91 o 
   6  -4   7     1094.02     1159.54    174.88 o 
   7  -4   7        0.31       48.91    143.67 o 
   8  -4   7      680.76      925.89    210.58 o 
   9  -4   7      865.39      856.09    229.59 o 
 -10  -3   7      306.91      336.54    175.75 o 
  -9  -3   7       44.34      264.85    140.34 o 
  -8  -3   7       84.09      170.96    121.18 o 
  -7  -3   7     2208.23     2240.46    133.76 o 
  -6  -3   7     5523.91     5312.56    291.92 o 
  -5  -3   7     7873.66     7285.38    213.30 o 
  -4  -3   7     3293.45     2914.51    124.60 o 
  -3  -3   7      685.39      669.71    104.10 o 
  -2  -3   7      198.33      138.55     53.71 o 
  -1  -3   7     3200.93     3274.60     93.75 o 
   0  -3   7    13251.88    12707.19    282.05 o 
   1  -3   7     8712.32     8952.26    476.52 o 
   2  -3   7     4530.30     4590.24    156.94 o 
   3  -3   7     1827.63     1882.02    113.43 o 
   4  -3   7       44.37       52.71     66.58 o 
   5  -3   7      457.38      542.04    121.76 o 
   6  -3   7     3179.14     2714.84    214.20 o 
   7  -3   7     2414.56     2316.04    227.99 o 
   8  -3   7     1391.59     1785.18    225.38 o 
   9  -3   7      799.26      858.21    191.06 o 
 -10  -2   7      976.08      832.43    200.71 o 
  -9  -2   7     1841.74     1948.30    221.31 o 
  -8  -2   7     3204.76     3412.89    221.75 o 
  -7  -2   7     1571.61     1761.08    122.47 o 
  -6  -2   7       34.71      102.36     63.18 o 
  -5  -2   7        2.38      -20.44     67.19 o 
  -4  -2   7     1265.51     1123.10     85.94 o 
  -3  -2   7     3388.06     3307.36     91.56 o 
  -2  -2   7     4916.57     4708.88    112.26 o 
  -1  -2   7    11535.38    11291.86    203.06 o 
   0  -2   7     4735.92     4769.80    149.39 o 
   1  -2   7        5.92      -43.00     43.00 o 
   2  -2   7      252.14      148.72     59.59 o 
   3  -2   7     3890.06     3802.67    151.99 o 
   4  -2   7     4052.45     4003.33    250.70 o 
   5  -2   7     4015.19     3735.21    226.25 o 
   6  -2   7      898.10      911.24    158.33 o 
   7  -2   7      177.65      290.54    146.72 o 
   8  -2   7        2.05      127.22    107.17 o 
   9  -2   7      600.85      383.03    128.17 o 
 -10  -1   7     1465.45     1461.40    217.98 o 
  -9  -1   7      547.84      450.18    147.45 o 
  -8  -1   7        2.08        0.29    126.55 o 
  -7  -1   7      443.97      422.10     85.37 o 
  -6  -1   7     4613.20     4441.68    267.10 o 
  -5  -1   7     5903.60     5726.72    278.86 o 
  -4  -1   7     6864.12     6441.36    139.36 o 
  -3  -1   7     4092.33     3972.84    104.44 o 
  -2  -1   7     1006.28      819.80     84.69 o 
  -1  -1   7     2483.48     2597.69     84.57 o 
   0  -1   7     7101.83     6505.55    182.23 o 
   1  -1   7     5893.88     5529.89    171.85 o 
   2  -1   7     7811.66     7097.94    203.22 o 
   3  -1   7     3355.78     3207.43    141.86 o 
   4  -1   7      795.95      508.32     89.47 o 
   5  -1   7       69.56       57.32     97.67 o 
   6  -1   7      334.39      384.73    136.42 o 
   7  -1   7      690.87      697.18    170.09 o 
   8  -1   7     1283.78     1232.72    148.95 o 
   9  -1   7      645.93      462.67    135.81 o 
 -10   0   7      217.84      188.37    167.18 o 
  -9   0   7     1683.77     1856.43    212.32 o 
  -8   0   7     3495.35     3793.26    229.73 o 
  -7   0   7     3592.24     4165.23    215.36 o 
  -6   0   7     2676.23     3272.73    318.77 o 
  -5   0   7      796.18      941.82    153.15 o 
  -4   0   7       18.58       42.24     38.48 o 
  -3   0   7     2729.78     3100.90     91.65 o 
  -2   0   7     4288.92     4809.20    204.36 o 
  -1   0   7     6963.38     8134.70    381.06 o 
   0   0   7     3159.29     3853.92    140.74 o 
   1   0   7     2761.52     2993.01    133.08 o 
   2   0   7        1.42      -23.39     51.81 o 
   3   0   7      799.45      714.22    125.24 o 
   4   0   7     2335.50     2607.92    259.12 o 
   5   0   7     2394.80     2737.34    203.46 o 
   6   0   7     3022.82     3417.10    230.89 o 
   7   0   7     1983.10     2144.47    148.55 o 
   8   0   7       14.92       34.46    120.31 o 
   9   0   7      159.74      202.61    141.82 o 
 -10   1   7     1850.93     2017.38    256.58 o 
  -9   1   7     1228.02     1529.76    210.43 o 
  -8   1   7      502.79      296.63    133.37 o 
  -7   1   7      822.21      582.82     93.64 o 
  -6   1   7     1855.75     1867.95    140.15 o 
  -5   1   7     4084.14     3973.35    145.31 o 
  -4   1   7     9703.89     9018.20    180.02 o 
  -3   1   7     7274.77     6992.99    150.96 o 
  -2   1   7     2045.69     2091.60    118.85 o 
  -1   1   7       91.72       28.93     35.11 o 
   0   1   7       94.49       53.90     51.12 o 
   1   1   7     1622.99     1524.64    100.62 o 
   2   1   7     5177.66     5091.26    197.44 o 
   3   1   7     3540.27     3439.05    152.01 o 
   4   1   7     2625.95     2804.66    253.39 o 
   5   1   7      309.72      270.05    120.45 o 
   6   1   7       88.36      121.18    133.22 o 
   7   1   7      494.12      449.93    110.30 o 
   8   1   7      408.96      821.67    179.66 o 
 -10   2   7       23.05      158.48    177.78 o 
  -9   2   7      420.08      286.19    146.00 o 
  -8   2   7     1114.83      860.01    153.11 o 
  -7   2   7     1700.85     1687.93     98.14 o 
  -6   2   7     3995.38     3999.96    138.71 o 
  -5   2   7     6042.80     5278.58    135.99 o 
  -4   2   7      114.51       94.90     44.57 o 
  -3   2   7      663.86      596.92    103.41 o 
  -2   2   7     3913.70     3639.96    104.76 o 
  -1   2   7     4671.19     4530.57    138.65 o 
   0   2   7     8284.39     7838.12    221.71 o 
   1   2   7     4505.81     4290.45    162.56 o 
   2   2   7     1345.71     1299.88    129.02 o 
   3   2   7       49.59      -61.53     68.65 o 
   4   2   7      624.27      603.28    101.96 o 
   5   2   7     1210.34     1354.99    138.46 o 
   6   2   7     1265.51     1040.40    189.68 o 
   7   2   7     1185.64     1176.81    212.75 o 
   8   2   7      309.41      306.82    130.69 o 
  -9   3   7     2251.04     2384.40    228.72 o 
  -8   3   7     1887.49     1717.84    198.82 o 
  -7   3   7      397.99      422.30    100.28 o 
  -6   3   7      432.55      347.68     65.60 o 
  -5   3   7     3150.25     3022.62    106.23 o 
  -4   3   7     2955.60     2858.41    101.42 o 
  -3   3   7     4708.91     4773.95    126.97 o 
  -2   3   7     5191.81     4891.86    125.33 o 
  -1   3   7     3121.48     3066.59     99.54 o 
   0   3   7       22.76      -57.60     59.16 o 
   1   3   7     2364.29     2380.12    130.16 o 
   2   3   7      987.39      994.07    137.94 o 
   3   3   7     3096.00     3236.60    165.93 o 
   4   3   7     3274.65     3160.02    169.76 o 
   5   3   7     1786.16     1855.83    160.16 o 
   6   3   7      385.29      355.99    169.36 o 
   7   3   7        8.28     -127.42    176.04 o 
  -8   4   7      616.36      638.55    151.07 o 
  -7   4   7     2043.58     1931.17    174.88 o 
  -6   4   7     4966.30     4869.45    186.71 o 
  -5   4   7     3848.32     3810.48    162.22 o 
  -4   4   7     1951.94     1958.33    122.85 o 
  -3   4   7       67.67      139.08     68.55 o 
  -2   4   7      234.39      152.05     66.87 o 
  -1   4   7     2403.00     2242.28    129.26 o 
   0   4   7     5024.32     5091.64    222.77 o 
   1   4   7     4497.59     4113.29    175.16 o 
   2   4   7     2800.17     2916.75    155.18 o 
   3   4   7      284.68      255.11    123.65 o 
   4   4   7      279.94      313.34    111.33 o 
   5   4   7      593.91      487.56    135.58 o 
   6   4   7     1122.84     1004.99    221.02 o 
  -9   5   7     2307.33     2862.73    237.71 o 
  -8   5   7     2551.28     2254.65    211.59 o 
  -7   5   7      953.69      903.26    149.19 o 
  -6   5   7       31.89       48.48     81.56 o 
  -5   5   7      391.78      372.07    103.11 o 
  -4   5   7     2334.18     2209.81    133.90 o 
  -3   5   7     3483.42     3390.11    158.17 o 
  -2   5   7     3667.10     3784.42    167.83 o 
  -1   5   7     3655.08     3971.48    291.99 o 
   0   5   7      615.30      579.19     95.32 o 
   1   5   7       55.42      -80.44     80.44 o 
   2   5   7      411.34      533.07    193.31 o 
   3   5   7     1570.88     2001.54    153.61 o 
   4   5   7     1730.48     1821.65    175.13 o 
   5   5   7      705.66      823.34    178.65 o 
   6   5   7      436.24      434.21    214.93 o 
  -9   6   7      159.41      116.83    154.99 o 
  -8   6   7      231.88      172.41    147.16 o 
  -7   6   7      967.28      887.15    167.04 o 
  -6   6   7     1915.16     2020.57    153.61 o 
  -5   6   7     2159.56     2088.68    141.82 o 
  -4   6   7     2399.98     2407.31    210.50 o 
  -3   6   7     1631.60     1517.48    134.75 o 
  -2   6   7       11.44      -75.59     75.59 o 
  -1   6   7     1366.87     1300.08    128.33 o 
   0   6   7     2756.97     2771.24    161.44 o 
   1   6   7     1760.82     1929.74    157.83 o 
   2   6   7     1865.22     2051.54    169.33 o 
   3   6   7      993.33     1054.60    150.02 o 
   4   6   7       90.79      -33.51    130.63 o 
   5   6   7        1.49       18.72    156.62 o 
  -8   7   7     1165.57     1501.31    220.59 o 
  -7   7   7     1370.71     1438.76    205.35 o 
  -6   7   7     1205.32     1201.60    252.81 o 
  -5   7   7      145.38      146.50    104.99 o 
  -4   7   7      297.31      225.18    177.41 o 
  -3   7   7     2091.53     2092.63    153.84 o 
  -2   7   7     2407.16     2258.33    157.18 o 
  -1   7   7     1548.48     1613.61    150.23 o 
   0   7   7      821.08      744.34    128.46 o 
   1   7   7      397.77      294.84    112.04 o 
   2   7   7       47.23      -31.05    115.55 o 
   3   7   7      464.88      398.31    142.49 o 
   4   7   7      370.68      883.26    377.47 o 
  -7   8   7       11.55      -44.41    154.70 o 
  -6   8   7      680.83      339.30    159.35 o 
  -5   8   7     1724.96     2087.14    166.73 o 
  -4   8   7     1765.10     2281.29    182.27 o 
  -3   8   7     1113.56     1282.92    276.32 o 
  -2   8   7      452.57      208.59    110.61 o 
  -1   8   7       43.52      -89.18    105.72 o 
   0   8   7      270.63      194.35    125.56 o 
   1   8   7     1482.56     1439.35    165.75 o 
   2   8   7     2006.92     2263.73    198.35 o 
  -5   9   7      662.12      485.09    230.53 o 
  -4   9   7       60.96       31.31    129.74 o 
  -3   9   7       98.76       22.02    122.57 o 
  -2   9   7      692.38      797.17    209.05 o 
  -1   9   7     1451.08     1480.76    172.19 o 
   0   9   7      914.90     1138.54    166.43 o 
   1 -13   8     1228.09     1549.49    304.91 o 
   2 -13   8      899.59     1475.77    288.51 o 
  -3 -12   8     1148.29     1299.88    274.14 o 
  -2 -12   8     1647.74     2157.86    328.42 o 
  -1 -12   8     1402.83     1503.64    274.00 o 
   0 -12   8      962.33     1036.62    234.81 o 
   1 -12   8      260.86      264.13    188.23 o 
   2 -12   8       93.97       28.88    186.05 o 
  -4 -11   8     1344.70     1043.88    252.23 o 
  -3 -11   8      784.62     1221.51    250.48 o 
  -2 -11   8      198.31       94.04    195.48 o 
  -1 -11   8       88.66      -13.06    176.91 o 
   0 -11   8     1230.91     1354.74    237.71 o 
   1 -11   8     1662.13     2028.99    262.53 o 
   2 -11   8     2034.86     2364.08    251.79 o 
   5 -11   8       98.71     -154.85    154.85 o 
  -5 -10   8      270.11      224.94    196.35 o 
  -4 -10   8       97.16       83.07    108.67 o 
  -3 -10   8      477.09      633.76    142.08 o 
  -2 -10   8     1662.86     1774.05    137.59 o 
  -1 -10   8     2768.35     2911.34    153.34 o 
   0 -10   8     2275.13     2348.61    143.15 o 
   1 -10   8     1652.18     1621.69    167.18 o 
   2 -10   8      383.76      294.21     90.51 o 
   6 -10   8     2792.81     3037.31    300.70 o 
   7 -10   8      907.53     1129.94    265.72 o 
  -6  -9   8      168.57      240.87    117.54 o 
  -5  -9   8     1458.62     1671.17    154.99 o 
  -4  -9   8     2558.91     2650.00    157.88 o 
  -3  -9   8     1774.61     1718.39    135.09 o 
  -2  -9   8      518.02      613.25    206.37 o 
  -1  -9   8       89.14      -45.58     72.62 o 
   0  -9   8      309.53      301.86     79.29 o 
   1  -9   8     1457.37     1575.98    120.15 o 
   2  -9   8     1867.92     1746.28    125.39 o 
   3  -9   8     2385.55     2556.61    156.46 o 
   4  -9   8     1613.71     1777.34    215.80 o 
   5  -9   8      199.45      240.91    168.05 o 
   6  -9   8       42.64     -167.76    167.76 o 
   7  -9   8      253.21      223.93    199.26 o 
   8  -9   8      806.75      587.61    245.55 o 
  -7  -8   8     1544.81     2038.85    227.85 o 
  -6  -8   8     1865.08     2157.36    161.94 o 
  -5  -8   8     1071.92     1408.50    335.75 o 
  -4  -8   8      613.44      699.84    112.62 o 
  -3  -8   8        3.21       39.82     77.47 o 
  -2  -8   8      406.55      520.41    127.06 o 
  -1  -8   8     3103.77     2976.57    141.08 o 
   0  -8   8     5933.45     6244.45    201.73 o 
   1  -8   8     4065.12     3844.29    153.78 o 
   2  -8   8      663.48      453.00     95.35 o 
   3  -8   8       53.96      225.39     92.84 o 
   4  -8   8      175.57       59.79    125.68 o 
   5  -8   8     1426.95     1581.28    206.51 o 
   6  -8   8     1568.26     1835.68    231.62 o 
   7  -8   8     1404.84     1837.71    258.76 o 
   8  -8   8      772.12     1132.99    250.78 o 
  -8  -7   8      619.46      656.06    151.68 o 
  -7  -7   8      173.39       73.25    110.46 o 
  -6  -7   8       60.87      139.77     99.10 o 
  -5  -7   8      828.79      815.14    136.92 o 
  -4  -7   8     2294.39     2272.62    137.75 o 
  -3  -7   8     2707.55     2658.45    138.40 o 
  -2  -7   8     6365.24     6304.89    204.63 o 
  -1  -7   8     1260.50     1309.09    132.50 o 
   0  -7   8        7.36       19.03     61.86 o 
   1  -7   8       15.84        7.79     47.31 o 
   2  -7   8     1486.75     1578.59    120.58 o 
   3  -7   8     4171.39     4535.28    178.50 o 
   4  -7   8     4035.86     3796.60    240.33 o 
   5  -7   8     1333.58     1621.04    205.21 o 
   6  -7   8      719.69      844.91    191.56 o 
   7  -7   8        0.14     -146.58    170.09 o 
   8  -7   8      343.03      339.88    215.95 o 
   9  -7   8      998.62     1083.50    267.90 o 
  -9  -6   8       11.85     -158.04    188.95 o 
  -8  -6   8      256.13      302.82    120.03 o 
  -7  -6   8     1278.10     1353.55    156.01 o 
  -6  -6   8     2275.99     2337.65    143.55 o 
  -5  -6   8     3788.57     3630.98    163.75 o 
  -4  -6   8     1754.26     1728.38    148.03 o 
  -3  -6   8      271.61      254.63     70.67 o 
  -2  -6   8      347.98      299.45     76.59 o 
  -1  -6   8     2440.41     2175.34    117.11 o 
   0  -6   8     4686.96     4617.23    125.14 o 
   1  -6   8     7473.63     7689.69    216.04 o 
   2  -6   8     4181.63     4375.31    166.40 o 
   3  -6   8     1098.13      986.70     99.57 o 
   4  -6   8      228.19      491.10    124.37 o 
   5  -6   8      213.14      133.51    123.07 o 
   6  -6   8      726.76      768.14    177.49 o 
   7  -6   8     2411.87     2195.59    255.56 o 
   8  -6   8     1064.20     1693.17    260.93 o 
   9  -6   8      422.48      192.00    232.05 o 
  -9  -5   8     1059.58     1138.21    205.06 o 
  -8  -5   8     1953.88     2022.88    158.53 o 
  -7  -5   8      851.83      757.00    138.01 o 
  -6  -5   8      159.14      185.84     89.06 o 
  -5  -5   8       17.58       38.01     69.13 o 
  -4  -5   8      210.72      237.95     73.88 o 
  -3  -5   8     3248.89     3257.44    140.23 o 
  -2  -5   8     5133.50     5099.91    173.60 o 
  -1  -5   8     4202.51     4083.26    112.72 o 
   0  -5   8     2687.25     2701.16     94.61 o 
   1  -5   8       50.88       73.43     59.81 o 
   2  -5   8      274.16      150.38     66.12 o 
   3  -5   8     2659.36     2614.98    134.63 o 
   4  -5   8     3940.39     3997.02    228.43 o 
   5  -5   8     4329.83     4215.29    250.05 o 
   6  -5   8     2152.72     2286.29    229.88 o 
   7  -5   8       43.67       19.30    155.86 o 
   8  -5   8       33.86     -168.92    168.92 o 
   9  -5   8      158.30      250.63    220.88 o 
  -9  -4   8      294.05      137.14    158.19 o 
  -8  -4   8        1.39      -96.06    121.83 o 
  -7  -4   8      355.99      470.37    185.40 o 
  -6  -4   8     2968.46     2729.94    143.07 o 
  -5  -4   8     9590.92     9038.88    304.76 o 
  -4  -4   8     7866.34     7489.35    219.96 o 
  -3  -4   8     3551.45     3431.39    140.40 o 
  -2  -4   8       45.39       42.99     82.94 o 
  -1  -4   8      905.64     1005.45     66.17 o 
   0  -4   8     3929.74     3768.03    165.37 o 
   1  -4   8     4719.51     4876.70    167.51 o 
   2  -4   8     5035.21     5117.25    176.98 o 
   3  -4   8     1997.24     2085.24    124.45 o 
   4  -4   8     1070.39      869.94    104.14 o 
   5  -4   8      177.18      -40.05    110.73 o 
   6  -4   8      932.20      854.78    175.89 o 
   7  -4   8     1443.52     1766.60    229.73 o 
   8  -4   8     1458.25     1963.68    247.29 o 
   9  -4   8     1027.16     1035.61    237.86 o 
 -10  -3   8      248.93      111.02    170.52 o 
  -9  -3   8     1110.91     1020.95    185.61 o 
  -8  -3   8     1420.91     1425.00    198.75 o 
  -7  -3   8     2345.53     2180.59    134.57 o 
  -6  -3   8     1692.18     1401.41    264.92 o 
  -5  -3   8       31.20       23.11     66.10 o 
  -4  -3   8     1520.23     1369.96    100.70 o 
  -3  -3   8     1959.64     1815.77    104.61 o 
  -2  -3   8     5640.62     5448.94    129.94 o 
  -1  -3   8     6238.18     5882.55    147.00 o 
   0  -3   8     5600.77     5352.78    278.64 o 
   1  -3   8     3692.51     3555.45    141.15 o 
   2  -3   8        2.41       13.80     58.16 o 
   3  -3   8     1719.09     1555.11    192.22 o 
   4  -3   8     2140.27     2117.14    138.38 o 
   5  -3   8     3319.41     3002.63    217.83 o 
   6  -3   8     2524.52     2414.87    220.73 o 
   7  -3   8      587.47      588.04    164.43 o 
   8  -3   8       53.08      119.87    185.18 o 
   9  -3   8       51.27      297.80    211.59 o 
 -10  -2   8     1362.59      666.70    197.51 o 
  -9  -2   8     1298.24     1441.38    202.74 o 
  -8  -2   8      229.90      118.57    125.39 o 
  -7  -2   8       56.21       45.40    151.58 o 
  -6  -2   8     1441.64     1284.11    116.77 o 
  -5  -2   8     2091.55     2053.94    139.32 o 
  -4  -2   8     4862.54     4514.23    159.80 o 
  -3  -2   8     4552.84     4577.84    117.74 o 
  -2  -2   8     2116.52     2160.26     82.42 o 
  -1  -2   8       20.40      -10.90     46.65 o 
   0  -2   8      983.28      839.63     81.51 o 
   1  -2   8     3499.09     3027.18    131.79 o 
   2  -2   8     3281.50     3160.86    140.21 o 
   3  -2   8     4996.46     4426.16    171.31 o 
   4  -2   8     2630.25     2514.29    141.94 o 
   5  -2   8      344.40      315.65    125.10 o 
   6  -2   8      121.47      118.71    136.85 o 
   7  -2   8      249.27      291.12    165.30 o 
   8  -2   8      157.86      106.09    186.19 o 
   9  -2   8      571.06      567.44    233.94 o 
 -10  -1   8       29.83     -162.68    162.68 o 
  -9  -1   8      453.09      459.17    160.22 o 
  -8  -1   8     1690.23     1854.69    183.15 o 
  -7  -1   8     3515.84     3104.67    170.01 o 
  -6  -1   8     2526.17     2567.72    131.02 o 
  -5  -1   8     1237.08     1060.25    196.14 o 
  -4  -1   8     1483.60     1376.99     75.14 o 
  -3  -1   8      224.22      216.74     44.39 o 
  -2  -1   8     3651.52     3648.12    173.01 o 
  -1  -1   8     5645.48     5554.12    313.11 o 
   0  -1   8     8368.39     7924.06    218.16 o 
   1  -1   8     6215.14     5394.24    183.44 o 
   2  -1   8      993.56      778.63    115.45 o 
   3  -1   8        6.30        1.72     69.92 o 
   4  -1   8      912.35      961.80    112.71 o 
   5  -1   8     2287.84     2170.48    190.55 o 
   6  -1   8     1622.45     1459.37    195.63 o 
   7  -1   8     1521.79     1469.10    209.56 o 
   8  -1   8     2314.12     2330.41    274.14 o 
 -10   0   8     1263.61     1069.28    210.72 o 
  -9   0   8     1839.08     2223.74    232.78 o 
  -8   0   8     1536.78     1503.34    188.81 o 
  -7   0   8      533.40      657.36     98.07 o 
  -6   0   8      442.84      462.00    110.44 o 
  -5   0   8     4348.73     4971.93    188.52 o 
  -4   0   8     2550.93     2747.27    138.69 o 
  -3   0   8     5261.94     5991.12    270.08 o 
  -2   0   8     4225.83     4967.99    241.71 o 
  -1   0   8     1736.80     1960.67     81.97 o 
   0   0   8        1.18       14.84     54.87 o 
   1   0   8     1098.88     1195.87    234.16 o 
   2   0   8     4067.14     4566.78    306.14 o 
   3   0   8     3946.48     4565.78    491.39 o 
   4   0   8     3086.43     3497.02    249.47 o 
   5   0   8     1350.02     1333.26    177.20 o 
   6   0   8       86.32      208.54    143.53 o 
   7   0   8      157.00      308.24    170.67 o 
   8   0   8     1088.84     1317.15    237.86 o 
 -10   1   8      154.83      237.42    177.20 o 
  -9   1   8        1.95     -121.03    161.67 o 
  -8   1   8      437.63      494.73    135.84 o 
  -7   1   8     1631.04     1671.40    131.97 o 
  -6   1   8     3031.00     3204.04    112.69 o 
  -5   1   8     4993.25     4600.14    130.10 o 
  -4   1   8     5011.69     4865.03    130.03 o 
  -3   1   8       32.68       31.32     41.02 o 
  -2   1   8     2207.85     2208.51    103.54 o 
  -1   1   8     2113.58     2221.98     88.14 o 
   0   1   8     4971.26     4766.71    172.57 o 
   1   1   8     2644.72     2612.45    135.94 o 
   2   1   8     2748.04     2527.26    142.95 o 
   3   1   8      536.13      598.60    101.55 o 
   4   1   8        0.86      -13.12     85.21 o 
   5   1   8      393.42      517.08    147.74 o 
   6   1   8      866.95     1048.09    192.58 o 
   7   1   8     1508.27     1436.73    238.29 o 
   8   1   8      478.64      626.50    218.41 o 
  -9   2   8     2029.51     2461.75    251.79 o 
  -8   2   8     2146.35     2122.59    197.37 o 
  -7   2   8     1367.09     1541.46    130.04 o 
  -6   2   8        9.44      -40.75     56.64 o 
  -5   2   8       29.40        4.95     49.86 o 
  -4   2   8     2176.88     2059.53     91.72 o 
  -3   2   8     5301.79     5215.35    136.39 o 
  -2   2   8     3893.49     3647.46    114.06 o 
  -1   2   8     5700.68     5516.81    149.08 o 
   0   2   8     1904.37     1872.20    118.26 o 
   1   2   8      127.29      -10.87     66.11 o 
   2   2   8     1274.05     1313.18    121.71 o 
   3   2   8     2001.47     2261.50    147.50 o 
   4   2   8     1967.29     2192.05    175.24 o 
   5   2   8     1966.63     1951.00    249.76 o 
   6   2   8      497.15      383.56    169.65 o 
   7   2   8       40.20      170.38    197.22 o 
  -7   3   8     1557.88     1710.15    138.57 o 
  -6   3   8     2709.97     2486.34    143.00 o 
  -5   3   8     4627.60     4571.95    179.48 o 
  -4   3   8     3345.52     3086.57    144.75 o 
  -3   3   8      389.17      325.39     77.94 o 
  -2   3   8       52.73      -34.93     63.93 o 
  -1   3   8     1222.87     1178.16    108.09 o 
   0   3   8     3303.19     3173.43    153.17 o 
   1   3   8     4068.04     3980.55    176.82 o 
   2   3   8     2410.88     2506.34    150.91 o 
   3   3   8     1548.62     1574.29    142.77 o 
   4   3   8      202.63      205.92    116.14 o 
   5   3   8       66.23      186.76    123.11 o 
   6   3   8      425.41      445.82    195.34 o 
   7   3   8      615.17      635.50    226.54 o 
  -8   4   8     2226.90     2421.69    210.14 o 
  -7   4   8     2590.15     2484.97    202.01 o 
  -6   4   8     1010.93     1301.10    130.92 o 
  -5   4   8       18.39       89.47     79.79 o 
  -4   4   8      652.39      547.91     91.39 o 
  -3   4   8      906.28      780.08    102.31 o 
  -2   4   8     1690.84     1653.06    127.48 o 
  -1   4   8     2293.31     2271.59    137.17 o 
   0   4   8      669.08      687.65    103.85 o 
   1   4   8      318.80      235.30    115.88 o 
   2   4   8        3.22      -61.42     84.28 o 
   3   4   8      550.91      417.74    116.13 o 
   4   4   8     1531.45     1860.73    196.72 o 
   5   4   8     1033.04     1131.76    164.61 o 
   6   4   8      482.09      502.13    214.35 o 
  -8   5   8      160.54      124.37    130.90 o 
  -7   5   8      222.97      243.52    130.03 o 
  -6   5   8      728.84      797.42    120.18 o 
  -5   5   8     2591.37     2493.52    155.77 o 
  -4   5   8     4180.36     4590.24    195.49 o 
  -3   5   8     2435.67     2353.20    146.41 o 
  -2   5   8     2021.98     2097.96    140.66 o 
  -1   5   8      294.96      289.93     93.17 o 
   0   5   8      240.81      238.38     98.32 o 
   1   5   8      728.31      745.67    119.95 o 
   2   5   8     2420.46     2714.03    182.28 o 
   3   5   8     1707.39     1812.15    173.53 o 
   4   5   8      719.50      685.93    147.41 o 
   5   5   8       72.59      -73.98    249.18 o 
  -8   6   8     1722.11     1955.12    229.15 o 
  -7   6   8     1830.13     2120.41    230.75 o 
  -6   6   8     1530.34     1542.19    153.58 o 
  -5   6   8     1107.81     1096.65    133.10 o 
  -4   6   8       22.46       20.20     92.12 o 
  -3   6   8      528.99      543.15    111.23 o 
  -2   6   8     2369.34     2551.12    225.09 o 
  -1   6   8     4005.67     3995.35    194.83 o 
   0   6   8     2376.38     2229.45    165.79 o 
   1   6   8      782.68      714.83    129.90 o 
   2   6   8       20.11       46.62    118.68 o 
   3   6   8       15.87       43.70    136.33 o 
   4   6   8      198.59      110.98    160.89 o 
  -7   7   8       43.30      -91.86    149.62 o 
  -6   7   8       51.49      -49.67    186.49 o 
  -5   7   8     1119.88      971.53    141.57 o 
  -4   7   8     1451.18     1477.59    155.27 o 
  -3   7   8     1912.15     2114.76    174.41 o 
  -2   7   8     1809.73     2027.76    173.34 o 
  -1   7   8      260.23      333.16    115.43 o 
   0   7   8        6.30        7.28    113.59 o 
   1   7   8      433.63      139.80    126.42 o 
   2   7   8     1161.38     1023.46    167.41 o 
   3   7   8     1082.79     1182.18    239.17 o 
  -6   8   8     1821.42     1724.08    244.83 o 
  -5   8   8     1763.86     1658.98    176.30 o 
  -4   8   8      295.88      272.79    131.41 o 
  -3   8   8        0.40     -114.10    114.10 o 
  -2   8   8      505.70      592.60    135.53 o 
  -1   8   8      684.33      817.43    151.49 o 
   0   8   8      753.89     1006.05    160.59 o 
   1   8   8      818.63     1098.11    168.70 o 
  -2 -12   9      589.03      459.46    256.87 o 
  -1 -12   9       31.10        6.24    220.59 o 
   0 -12   9      144.72      -84.75    210.00 o 
   1 -12   9      967.12     1045.19    259.34 o 
   2 -12   9     1547.36     2171.35    302.58 o 
  -4 -11   9      189.83      123.07    216.38 o 
  -3 -11   9       27.53     -157.02    215.51 o 
   5 -11   9      609.71     1040.40    232.63 o 
  -5 -10   9      264.15      367.75    163.85 o 
  -4 -10   9     1512.58     1836.67    180.97 o 
  -3 -10   9     2124.22     2289.27    213.26 o 
  -2 -10   9     1131.29     1445.74    143.49 o 
  -1 -10   9      688.10      643.27    114.18 o 
   0 -10   9       50.08      123.64     92.40 o 
   1 -10   9      207.21      244.00     90.98 o 
   2 -10   9      586.37      696.49    106.38 o 
   4 -10   9     2826.61     2712.09    267.03 o 
   5 -10   9     1598.36     1962.23    247.58 o 
   6 -10   9      542.37      512.29    226.10 o 
  -6  -9   9     1233.79     1525.10    279.29 o 
  -5  -9   9     1961.53     2024.10    161.85 o 
  -4  -9   9     1054.26     1142.90    140.97 o 
  -3  -9   9      132.44        5.65    104.34 o 
  -2  -9   9      347.82      446.62    156.44 o 
  -1  -9   9     1109.73     1421.39    254.40 o 
   0  -9   9     1730.07     1869.76    225.96 o 
   1  -9   9     2685.78     2594.96    142.31 o 
   2  -9   9     2384.08     2410.86    137.06 o 
   3  -9   9      822.03      980.48    256.65 o 
   4  -9   9       62.17      247.29    150.35 o 
   5  -9   9      598.80      442.05    169.94 o 
   6  -9   9     1565.75     2022.60    257.02 o 
   7  -9   9     1631.82     1305.69    265.00 o 
  -7  -8   9      278.48      300.76    140.88 o 
  -6  -8   9      121.44       36.55    103.56 o 
  -5  -8   9       34.05      -94.64     94.64 o 
  -4  -8   9      636.81      596.73    116.21 o 
  -3  -8   9     2113.49     2087.85    140.63 o 
  -2  -8   9     3346.38     3417.20    161.36 o 
  -1  -8   9     4096.84     4248.51    174.77 o 
   0  -8   9     1651.79     1731.76    123.64 o 
   1  -8   9       80.77      116.68     76.87 o 
   2  -8   9      358.83      333.74    115.81 o 
   3  -8   9     1369.16     1536.31    225.09 o 
   4  -8   9     2158.65     2327.07    217.83 o 
   5  -8   9     1637.61     2351.89    238.00 o 
   6  -8   9      765.48     1052.88    217.98 o 
   7  -8   9      112.71      263.40    194.47 o 
   8  -8   9        5.60     -102.89    218.85 o 
  -8  -7   9        0.33       17.91    138.30 o 
  -7  -7   9      299.73      114.36    187.14 o 
  -6  -7   9     1865.04     1976.61    164.82 o 
  -5  -7   9     2317.57     2224.37    145.66 o 
  -4  -7   9     2335.02     1955.92    180.75 o 
  -3  -7   9      490.76      435.87     91.06 o 
  -2  -7   9      135.78       98.12     74.88 o 
  -1  -7   9       61.22       10.16     68.37 o 
   0  -7   9     3019.84     3177.99    183.36 o 
   1  -7   9     3904.10     3697.70    124.40 o 
   2  -7   9     4783.00     4513.47    178.46 o 
   3  -7   9     2008.42     2208.16    144.64 o 
   4  -7   9      369.08      239.75    124.37 o 
   5  -7   9       10.32       60.52    140.63 o 
   6  -7   9      363.66      260.79    159.78 o 
   7  -7   9      805.69      863.49    206.66 o 
   8  -7   9     1247.38      969.58    257.74 o 
  -8  -6   9     1274.58     1271.24    165.20 o 
  -7  -6   9     1531.85     1334.41    146.73 o 
  -6  -6   9     1103.94      918.14    126.64 o 
  -5  -6   9       89.15       13.96     85.14 o 
  -4  -6   9      398.95      218.00     84.73 o 
  -3  -6   9     1401.11     1209.35    113.42 o 
  -2  -6   9     2575.44     2538.53    133.35 o 
  -1  -6   9     6026.54     5934.15    200.02 o 
   0  -6   9     1848.94     1796.54    121.43 o 
   1  -6   9     1499.83     1668.52    119.55 o 
   2  -6   9      123.13       36.36     72.63 o 
   3  -6   9     1598.87     1714.41    125.03 o 
   4  -6   9     2913.53     3170.25    218.27 o 
   5  -6   9     2978.65     2922.95    229.15 o 
   6  -6   9     1831.92     2014.91    233.51 o 
   7  -6   9      731.53      376.74    185.90 o 
   8  -6   9       32.20       -0.44    195.34 o 
  -9  -5   9      530.35      544.94    186.34 o 
  -8  -5   9      144.80      236.70    196.79 o 
  -7  -5   9       66.40       77.28     97.08 o 
  -6  -5   9      636.31      500.49    101.96 o 
  -5  -5   9     1985.50     1859.10    127.39 o 
  -4  -5   9     3427.56     3024.73    145.35 o 
  -3  -5   9     3210.69     3128.73    277.12 o 
  -2  -5   9     1061.61     1029.67     99.81 o 
  -1  -5   9       82.30       54.51     70.31 o 
   0  -5   9      954.83     1039.11    200.32 o 
   1  -5   9     2417.12     2413.68    133.05 o 
   2  -5   9     3469.17     3517.02    157.45 o 
   3  -5   9     1881.56     1948.43    259.27 o 
   4  -5   9     1392.23     1500.44    171.83 o 
   5  -5   9      325.79      215.66    136.85 o 
   6  -5   9       13.71     -107.54    134.24 o 
   7  -5   9      734.74      876.99    195.63 o 
   8  -5   9     1258.72     1232.54    250.78 o 
  -9  -4   9      312.68       95.20    164.14 o 
  -8  -4   9     1045.82     1164.42    240.62 o 
  -7  -4   9     2240.65     1907.79    137.55 o 
  -6  -4   9     1876.87     1690.25    131.61 o 
  -5  -4   9     1815.07     1611.00    125.18 o 
  -4  -4   9      426.19      367.63     91.86 o 
  -3  -4   9       14.63      -32.37     63.89 o 
  -2  -4   9     2528.60     2558.71    237.28 o 
  -1  -4   9     5245.13     4992.09    133.43 o 
   0  -4   9     4068.35     4063.54    123.84 o 
   1  -4   9     2166.06     2248.56    151.29 o 
   2  -4   9      783.24      762.88     96.85 o 
   3  -4   9       23.86      -72.32     76.18 o 
   4  -4   9      212.20      171.39    107.54 o 
   5  -4   9     1554.61     1806.80    203.46 o 
   6  -4   9     1829.05     2191.96    219.86 o 
   7  -4   9     1108.00     1432.81    227.70 o 
   8  -4   9      726.42      857.40    220.73 o 
  -9  -3   9      959.36      810.67    186.05 o 
  -8  -3   9      773.86      688.32    128.53 o 
  -7  -3   9      224.95      164.66    107.75 o 
  -6  -3   9       15.11      -72.02     76.54 o 
  -5  -3   9     1581.43     1521.39    117.31 o 
  -4  -3   9     5249.93     4829.08    179.46 o 
  -3  -3   9     4847.61     4960.76    178.49 o 
  -2  -3   9     4394.41     4247.51    133.06 o 
  -1  -3   9     1000.94      992.88     70.10 o 
   0  -3   9       25.54      126.90    165.08 o 
   1  -3   9      589.45      501.60     90.99 o 
   2  -3   9     3666.33     3419.75    178.43 o 
   3  -3   9     4466.86     4081.61    204.19 o 
   4  -3   9     3113.09     3278.87    168.14 o 
   5  -3   9     1238.86     1407.13    194.47 o 
   6  -3   9       33.64       57.18    144.98 o 
   7  -3   9       78.00      -15.67    168.92 o 
   8  -3   9      661.65      892.08    233.36 o 
  -9  -2   9        2.40      166.75    156.30 o 
  -8  -2   9      721.39      877.55    128.87 o 
  -7  -2   9     2173.23     2068.16    135.28 o 
  -6  -2   9     4362.70     4007.97    168.51 o 
  -5  -2   9     1976.63     1736.70    120.25 o 
  -4  -2   9      733.91      764.01     93.52 o 
  -3  -2   9       88.49       46.55     44.31 o 
  -2  -2   9      301.11      258.28     50.52 o 
  -1  -2   9     2034.96     1841.70     84.20 o 
   0  -2   9     2931.06     2618.11    133.08 o 
   1  -2   9     6269.79     5750.48    194.00 o 
   2  -2   9     2867.27     2580.49    261.80 o 
   3  -2   9      621.80      498.44    166.10 o 
   4  -2   9       61.03       -3.05    146.87 o 
   5  -2   9      667.05      420.86    143.53 o 
   6  -2   9     1047.27     1204.39    196.35 o 
   7  -2   9     1410.98     1723.93    232.78 o 
   8  -2   9      320.21      586.45    212.32 o 
 -10  -1   9      796.24      927.06    228.72 o 
  -9  -1   9     2084.84     2342.60    250.92 o 
  -8  -1   9     2281.77     2044.66    194.76 o 
  -7  -1   9     1346.50     1395.62    129.77 o 
  -6  -1   9      273.67      223.43    126.19 o 
  -5  -1   9      158.12      188.53     83.16 o 
  -4  -1   9     2211.73     1973.46    119.66 o 
  -3  -1   9     5367.60     5486.92    140.92 o 
  -2  -1   9     3940.40     3678.32    114.11 o 
  -1  -1   9     3527.79     3388.28    141.22 o 
   0  -1   9     1520.52     1381.15    110.66 o 
   1  -1   9      141.70      103.59     66.52 o 
   2  -1   9     1766.27     1702.85    157.68 o 
   3  -1   9     2300.48     2296.96    230.89 o 
   4  -1   9     3688.33     3580.28    179.79 o 
   5  -1   9     1367.23     1799.11    202.30 o 
   6  -1   9      731.00      615.04    168.20 o 
   7  -1   9        8.33     -161.38    161.38 o 
   8  -1   9       16.39       12.48    198.39 o 
 -10   0   9      428.31      344.96    215.95 o 
  -9   0   9       16.75       42.81    164.43 o 
  -8   0   9       43.76      -18.43    133.37 o 
  -7   0   9     1102.01     1232.99    207.89 o 
  -6   0   9     2863.14     3200.52    154.08 o 
  -5   0   9     5603.76     6275.16    208.08 o 
  -4   0   9     4090.82     4842.18    157.06 o 
  -3   0   9     1624.92     1914.15     88.62 o 
  -2   0   9        0.62       -2.20     47.31 o 
  -1   0   9      624.06      674.78     80.33 o 
   0   0   9     2085.60     2312.70    224.94 o 
   1   0   9     2703.43     3085.15    147.86 o 
   2   0   9     2422.53     2895.36    153.45 o 
   3   0   9      958.05      865.39    118.19 o 
   4   0   9      186.37      106.67    140.41 o 
   5   0   9        5.94       31.49    140.34 o 
   6   0   9      374.81      350.62    176.62 o 
   7   0   9      772.96     1323.68    229.88 o 
  -9   1   9     1392.41     1640.49    224.65 o 
  -8   1   9     2399.60     2238.84    208.11 o 
  -7   1   9     1555.78     1633.11    151.07 o 
  -6   1   9      741.20      612.94    227.48 o 
  -5   1   9       81.81       86.91     59.54 o 
  -4   1   9      580.99      496.78     87.33 o 
  -3   1   9     1073.28     1106.88    154.99 o 
  -2   1   9     5959.91     5733.80    231.49 o 
  -1   1   9     6938.60     6734.90    162.80 o 
   0   1   9     2586.85     2557.62    136.19 o 
   1   1   9      189.62      156.52     78.64 o 
   2   1   9       31.16        6.48     82.35 o 
   3   1   9      960.34     1099.49    203.68 o 
   4   1   9     1067.68     1117.59    218.85 o 
   5   1   9     1291.96     1759.20    222.77 o 
   6   1   9      924.13      974.22    211.30 o 
   7   1   9      135.04      256.44    203.61 o 
  -9   2   9      768.87      760.89    188.66 o 
  -8   2   9       75.30      149.91    140.92 o 
  -7   2   9      222.06      181.81     99.22 o 
  -6   2   9     1091.46     1110.16     93.37 o 
  -5   2   9     1576.47     1590.86     97.05 o 
  -4   2   9     3529.89     3681.80    154.27 o 
  -3   2   9     3786.96     3631.61    121.10 o 
  -2   2   9      679.02      535.19     66.44 o 
  -1   2   9        0.87      -37.25     53.46 o 
   0   2   9      785.43      850.94    104.92 o 
   1   2   9     1637.77     1621.83    136.71 o 
   2   2   9     2708.80     2685.08    159.49 o 
   3   2   9     2893.03     3008.69    289.09 o 
   4   2   9      822.99      732.33    133.49 o 
   5   2   9      198.32      -73.58    148.17 o 
   6   2   9       55.61      127.42    181.84 o 
  -7   3   9     2821.02     2821.08    271.96 o 
  -6   3   9     2868.09     2671.10    336.69 o 
  -5   3   9      758.68      954.20    155.14 o 
  -4   3   9        8.73      -73.92     73.92 o 
  -3   3   9     1069.05     1031.01    149.55 o 
  -2   3   9     1780.49     1805.66    230.60 o 
  -1   3   9     3130.89     2827.98    240.91 o 
   0   3   9     2660.59     2875.46    156.01 o 
   1   3   9     2210.16     2332.05    150.14 o 
   2   3   9       88.20      -41.75    120.24 o 
   3   3   9      126.11     -103.56    107.75 o 
   4   3   9      229.77      154.20    126.03 o 
   5   3   9      961.81     1165.20    223.06 o 
   6   3   9     1093.67      942.87    241.05 o 
  -7   4   9      133.50      242.21    131.77 o 
  -6   4   9       95.90       28.18     92.55 o 
  -5   4   9     1188.04     1174.53    132.07 o 
  -4   4   9     3576.89     3394.65    170.24 o 
  -3   4   9     3543.10     3661.69    175.88 o 
  -2   4   9     2117.44     2089.31    139.49 o 
  -1   4   9      137.72       75.61    111.82 o 
   0   4   9        3.75      -88.26     88.26 o 
   1   4   9      274.32      247.13    195.41 o 
   2   4   9     1874.17     2111.56    172.92 o 
   3   4   9     1682.19     1757.23    180.79 o 
   4   4   9     1336.39     1220.57    168.01 o 
   5   4   9      238.60      223.93    205.50 o 
  -8   5   9      916.80     1310.91    204.48 o 
  -7   5   9     1902.32     2202.26    221.31 o 
  -6   5   9     2440.24     2412.48    230.17 o 
  -5   5   9     1289.94     1569.02    150.21 o 
  -4   5   9      371.93      291.00    154.63 o 
  -3   5   9       36.99      -88.43     88.43 o 
  -2   5   9      903.20      924.96    128.25 o 
  -1   5   9     1494.05     1464.20    147.84 o 
   0   5   9     1847.54     2118.71    167.70 o 
   1   5   9     1679.07     1973.75    174.74 o 
   2   5   9      714.92      666.68    141.18 o 
   3   5   9       80.17        1.65    131.18 o 
   4   5   9       17.27       76.94    463.31 o 
  -7   6   9      310.00      -52.83    166.75 o 
  -6   6   9       30.87       52.02    177.85 o 
  -5   6   9      369.86      364.67    122.60 o 
  -4   6   9      821.07      709.84    132.23 o 
  -3   6   9     1468.05     1561.39    187.43 o 
  -2   6   9     1518.10     1687.50    385.52 o 
  -1   6   9     1889.39     2000.40    234.67 o 
   0   6   9      329.91      176.24    116.43 o 
   1   6   9      347.30      290.16    133.33 o 
   2   6   9      986.50      955.45    207.24 o 
   3   6   9      805.64      747.97    212.90 o 
  -6   7   9     1069.30     1255.91    218.56 o 
  -5   7   9     1309.84     1443.23    173.78 o 
  -4   7   9      895.60      861.96    147.07 o 
  -3   7   9      172.87      136.37    222.19 o 
  -2   7   9       69.10       -1.35    121.24 o 
  -1   7   9      494.46      462.07    138.02 o 
   0   7   9      792.28      841.43    376.96 o 
   1   7   9      676.66      796.96    179.01 o 
   0 -12  10     1214.59     1402.34    297.51 o 
   1 -12  10     1391.33     1408.87    311.44 o 
   2 -12  10     1094.36     1618.72    289.96 o 
  -3 -11  10      768.55     1232.83    277.62 o 
  -2 -11  10     1613.80     1912.89    317.82 o 
  -1 -11  10     1099.95      627.23    241.20 o 
   0 -11  10      425.46      747.10    247.00 o 
   1 -11  10       17.39      114.94    201.58 o 
   2 -11  10      333.24      274.29    230.75 o 
  -4 -10  10     1465.46     1703.66    248.02 o 
  -3 -10  10      587.57      751.54    139.47 o 
  -2 -10  10        2.57       85.60    115.45 o 
  -1 -10  10      271.63      237.56    109.71 o 
   0 -10  10     1416.59     1610.42    261.66 o 
   1 -10  10     1699.90     1863.39    152.36 o 
   2 -10  10     1472.26     1542.98    177.78 o 
   5 -10  10       17.75      368.62    192.00 o 
  -5  -9  10      161.87      186.41    128.21 o 
  -4  -9  10       10.68     -101.83    101.83 o 
  -3  -9  10      884.85     1109.67    218.34 o 
  -2  -9  10     2267.80     2382.87    216.89 o 
  -1  -9  10     2002.64     1891.37    145.28 o 
   0  -9  10     1101.31     1246.03    130.09 o 
   1  -9  10      320.85      349.38    106.81 o 
   2  -9  10       43.97      -16.82    109.64 o 
   4  -9  10     1082.23     1392.91    195.34 o 
   5  -9  10     1149.65     1105.99    214.35 o 
   6  -9  10      744.22      972.33    223.78 o 
  -6  -8  10      637.32      752.78    198.75 o 
  -5  -8  10     1851.95     2206.07    374.71 o 
  -4  -8  10     1871.05     2235.92    161.30 o 
  -3  -8  10     1255.16     1487.21    177.12 o 
  -2  -8  10     1007.34     1076.43    164.21 o 
  -1  -8  10       49.36       18.31     81.96 o 
   0  -8  10       45.89      -19.66    113.78 o 
   1  -8  10     1378.08     1541.74    265.80 o 
   2  -8  10     4366.73     4624.39    321.02 o 
   3  -8  10     2367.26     2295.58    203.17 o 
   4  -8  10      720.34      785.99    171.39 o 
   5  -8  10      209.25       99.27    164.28 o 
   6  -8  10        2.22       17.12    173.71 o 
   7  -8  10      386.15      240.33    212.90 o 
  -7  -7  10     1219.94     1439.62    166.95 o 
  -6  -7  10     1405.60     1277.24    146.37 o 
  -5  -7  10      868.67      972.98    128.14 o 
  -4  -7  10        9.84      -83.29     83.29 o 
  -3  -7  10      457.75      317.66     89.57 o 
  -2  -7  10     1573.08     1656.29    161.45 o 
  -1  -7  10     2360.90     2322.12    139.86 o 
   0  -7  10     3856.68     4226.45    181.96 o 
   1  -7  10     1555.85     1458.43    120.39 o 
   2  -7  10      253.66      222.14     97.52 o 
   3  -7  10       79.53       75.63     90.65 o 
   4  -7  10      363.60      400.40    146.14 o 
   5  -7  10     1392.07     1487.53    200.42 o 
   6  -7  10     1750.19     2127.24    250.05 o 
   7  -7  10      695.01      541.60    217.54 o 
  -8  -6  10      417.75      212.64    143.15 o 
  -7  -6  10       59.24       54.47    111.61 o 
  -6  -6  10       46.24       -1.20    103.63 o 
  -5  -6  10      867.69      878.66    121.45 o 
  -4  -6  10     2130.78     1910.29    132.56 o 
  -3  -6  10     4076.09     4035.11    295.62 o 
  -2  -6  10     1545.56     1631.36    124.36 o 
  -1  -6  10      908.99      902.11    109.95 o 
   0  -6  10        2.64      -41.22     76.14 o 
   1  -6  10      958.35     1129.29    340.90 o 
   2  -6  10     1667.29     1935.70    297.43 o 
   3  -6  10     2985.24     3382.58    173.26 o 
   4  -6  10     2656.11     2758.82    219.57 o 
   5  -6  10     1072.29      828.52    177.34 o 
   6  -6  10       25.73        6.68    148.75 o 
   7  -6  10       24.77       73.43    191.42 o 
  -8  -5  10      308.20      262.18    210.50 o 
  -7  -5  10     1413.61     1450.89    147.14 o 
  -6  -5  10     2634.82     2486.03    155.17 o 
  -5  -5  10     1317.84     1152.57    150.06 o 
  -4  -5  10      596.95      657.72    100.76 o 
  -3  -5  10      456.68      388.67     91.43 o 
  -2  -5  10       35.70      -31.62     70.94 o 
  -1  -5  10     1537.82     1359.84    112.35 o 
   0  -5  10     4321.99     4329.89    152.40 o 
   1  -5  10     3000.69     2758.21    146.42 o 
   2  -5  10     1349.69     1610.53    255.27 o 
   3  -5  10      257.65       47.52     87.34 o 
   4  -5  10        4.04      -11.46    116.39 o 
   5  -5  10      678.72      631.73    159.93 o 
   6  -5  10      971.56     1100.91    200.56 o 
   7  -5  10     1294.65     1803.03    258.18 o 
  -8  -4  10     1098.97     1312.41    203.17 o 
  -7  -4  10      764.40      672.94    118.06 o 
  -6  -4  10       58.61       99.63     98.68 o 
  -5  -4  10      101.40      216.44     90.61 o 
  -4  -4  10     1877.31     1916.39    132.44 o 
  -3  -4  10     6249.01     6421.61    217.27 o 
  -2  -4  10     7538.43     7252.19    228.74 o 
  -1  -4  10     3454.65     3519.72    153.17 o 
   0  -4  10      893.62      956.25    106.01 o 
   1  -4  10       89.77       94.15     71.17 o 
   2  -4  10     1109.42     1265.57    204.63 o 
   3  -4  10     2152.95     2126.72    151.89 o 
   4  -4  10     2366.04     2452.75    206.95 o 
   5  -4  10     1104.50     1141.55    193.31 o 
   6  -4  10      515.21      354.25    177.05 o 
   7  -4  10      126.57       72.13    199.26 o 
  -9  -3  10       53.68      162.25    181.84 o 
  -8  -3  10      159.60       52.21    113.40 o 
  -7  -3  10     1047.66      963.62    261.22 o 
  -6  -3  10     1650.48     1661.80    147.80 o 
  -5  -3  10     2500.90     2205.34    136.11 o 
  -4  -3  10     2668.81     2698.62    144.20 o 
  -3  -3  10       48.38       -0.39     71.56 o 
  -2  -3  10      217.02      166.42     78.40 o 
  -1  -3  10      696.51      596.22     67.63 o 
   0  -3  10     2069.21     2118.84     99.07 o 
   1  -3  10     2437.25     2494.31    148.61 o 
   2  -3  10     3402.82     3320.29    163.24 o 
   3  -3  10     3351.27     3233.24    169.90 o 
   4  -3  10       34.09      227.41    128.44 o 
   5  -3  10      120.52       44.84    134.39 o 
   6  -3  10      611.73      417.67    176.18 o 
   7  -3  10      936.19      909.79    216.38 o 
  -9  -2  10      640.20      666.85    195.63 o 
  -8  -2  10     1981.77     2251.20    164.45 o 
  -7  -2  10     2126.96     2224.19    148.79 o 
  -6  -2  10      733.38      783.52    237.50 o 
  -5  -2  10       97.28       25.25     79.54 o 
  -4  -2  10      449.45      285.96     87.05 o 
  -3  -2  10     2857.14     2552.36    281.69 o 
  -2  -2  10     2784.17     2754.11    106.27 o 
  -1  -2  10     3872.35     4004.10    128.25 o 
   0  -2  10     1725.46     1914.28    160.51 o 
   1  -2  10      228.47      191.22    146.43 o 
   2  -2  10       13.48      -91.18    100.72 o 
   3  -2  10      841.23      540.78    309.48 o 
   4  -2  10     1133.49     1201.90    247.87 o 
   5  -2  10     1341.45     1587.95    201.87 o 
   6  -2  10     1132.76     1098.45    210.87 o 
   7  -2  10      290.26      205.06    205.35 o 
  -9  -1  10      554.22      396.48    172.41 o 
  -8  -1  10        7.21     -140.48    140.48 o 
  -7  -1  10      128.47      205.50     98.33 o 
  -6  -1  10     1117.96     1061.35    312.60 o 
  -5  -1  10     2717.23     2261.43    135.29 o 
  -4  -1  10     2378.07     2329.36    133.35 o 
  -3  -1  10     2241.96     1876.80    127.17 o 
  -2  -1  10     1227.75     1161.38     83.82 o 
  -1  -1  10       42.48       13.94     51.74 o 
   0  -1  10     1151.87     1078.39    213.91 o 
   1  -1  10     1969.13     1908.39    197.30 o 
   2  -1  10     4737.70     4522.92    189.88 o 
   3  -1  10     2174.11     1793.66    152.67 o 
   4  -1  10     1116.09      961.27    250.63 o 
   5  -1  10      191.59     -137.43    137.43 o 
   6  -1  10       59.02      -27.57    162.54 o 
   7  -1  10      513.06      356.28    209.27 o 
  -9   0  10      544.93      554.52    181.84 o 
  -8   0  10     1476.87     1513.79    206.08 o 
  -7   0  10     1926.70     2096.11    270.51 o 
  -6   0  10     2195.91     2404.38    232.13 o 
  -5   0  10     1267.98     1330.35    173.64 o 
  -4   0  10      186.81      117.04     61.23 o 
  -3   0  10     1295.17     1377.39    111.44 o 
  -2   0  10      950.20     1191.60     86.84 o 
  -1   0  10     4046.01     4767.80    164.09 o 
   0   0  10     3264.09     3948.91    169.68 o 
   1   0  10     1232.12     1490.25    131.44 o 
   2   0  10       60.50       71.48     87.99 o 
   3   0  10      358.78      358.76    108.23 o 
   4   0  10      469.53      564.09    153.25 o 
   5   0  10     1345.84     1430.78    215.80 o 
   6   0  10      842.41      986.56    221.31 o 
  -9   1  10      911.17     1639.04    260.93 o 
  -8   1  10      619.45      390.97    169.22 o 
  -7   1  10       30.02       -9.27    104.12 o 
  -6   1  10      117.66      150.55     98.08 o 
  -5   1  10      909.57      983.44     89.51 o 
  -4   1  10     2729.00     2773.26    116.30 o 
  -3   1  10     2507.67     2413.86    106.86 o 
  -2   1  10     4442.16     4244.87    134.55 o 
  -1   1  10      275.10      163.78     62.21 o 
   0   1  10      238.22      158.27     84.22 o 
   1   1  10      548.33      418.47    140.48 o 
   2   1  10     1455.76     1267.06    137.21 o 
   3   1  10     1637.16     1776.98    161.24 o 
   4   1  10     1455.73     1750.46    351.49 o 
   5   1  10      422.43      578.61    193.89 o 
   6   1  10        3.26     -132.21    189.82 o 
  -7   2  10     2266.16     2444.19    283.72 o 
  -6   2  10     2326.40     2402.83    254.84 o 
  -5   2  10     1608.48     1833.82    207.89 o 
  -4   2  10      112.14      101.50     81.16 o 
  -3   2  10      180.65      294.76    128.44 o 
  -2   2  10      732.06      710.23    107.84 o 
  -1   2  10     2594.94     2583.35    160.66 o 
   0   2  10     1775.46     1673.70     98.87 o 
   1   2  10     2843.21     2702.93    163.10 o 
   2   2  10     1068.26     1208.82    144.85 o 
   3   2  10      195.75       70.32    114.76 o 
   4   2  10      225.82      205.02    137.61 o 
   5   2  10      344.64      302.29    187.21 o 
  -7   3  10      697.36      302.00    188.08 o 
  -6   3  10       71.00       -6.55     97.81 o 
  -5   3  10      437.93      506.09    161.67 o 
  -4   3  10     1357.75     1695.49    146.31 o 
  -3   3  10     3680.95     3493.84    176.75 o 
  -2   3  10     3119.67     3096.36    164.49 o 
  -1   3  10      312.61      272.26     99.56 o 
   0   3  10       98.26       11.16     96.50 o 
   1   3  10      174.09      126.70     99.64 o 
   2   3  10     1151.02     1251.97    154.90 o 
   3   3  10     1472.28     1388.51    167.81 o 
   4   3  10     1103.84     1384.81    275.45 o 
   5   3  10      456.73      317.24    209.12 o 
  -7   4  10      539.51      538.99    127.47 o 
  -6   4  10     1665.35     1804.73    245.33 o 
  -5   4  10     2144.22     2453.75    173.96 o 
  -4   4  10     1062.82     1227.65    141.66 o 
  -3   4  10      217.01      198.08    102.50 o 
  -2   4  10       31.52      117.20     98.34 o 
  -1   4  10      241.47      255.74    106.62 o 
   0   4  10      485.12      541.49    125.47 o 
   1   4  10      736.42      720.07    137.06 o 
   2   4  10      547.24      681.13    141.63 o 
   3   4  10      181.16       93.38    206.58 o 
   4   4  10       90.17      154.56    198.53 o 
  -7   5  10     1214.72     1385.07    210.58 o 
  -6   5  10      551.69      567.36    141.46 o 
  -5   5  10        4.26       83.23    186.49 o 
  -4   5  10      274.38      350.65    122.63 o 
  -3   5  10     1356.46     1482.92    160.24 o 
  -2   5  10     1939.62     2081.55    166.94 o 
  -1   5  10     1932.01     2072.35    178.88 o 
   0   5  10     1500.68     1496.67    166.68 o 
   1   5  10      336.73      121.24    141.86 o 
   2   5  10       27.62      -94.53    155.28 o 
  -5   6  10     1461.02     1380.04    173.27 o 
  -4   6  10     1010.55     1103.53    158.13 o 
  -3   6  10      887.08      759.50    212.32 o 
  -2   6  10       89.55       52.68    151.44 o 
  -1   6  10        6.64      -70.31    120.18 o 
   0   6  10      487.45      370.96    143.37 o 
   1   6  10     1443.41     1673.58    244.10 o 
  -2 -11  11      503.66      799.06    186.34 o 
  -1 -11  11        9.73      -87.36    120.31 o 
   0 -11  11      244.49      380.28    251.36 o 
   1 -11  11      595.24      773.11    143.52 o 
   2 -11  11     1563.14     1519.45    199.11 o 
   3 -11  11     1332.78     1684.02    204.48 o 
  -3 -10  11       62.92       49.19    118.35 o 
  -2 -10  11     1010.70     1329.38    176.04 o 
  -1 -10  11     1908.78     2045.66    190.77 o 
   0 -10  11     1356.27     1438.52    197.51 o 
   1 -10  11      670.87      678.15    213.84 o 
   2 -10  11      153.39      118.58    117.17 o 
   3 -10  11       18.51       47.02    132.50 o 
  -5  -9  11      533.51      537.54    300.41 o 
  -4  -9  11     1031.27     1130.05    286.33 o 
  -3  -9  11     1790.65     2096.79    288.00 o 
  -2  -9  11     1337.13     1439.00    155.15 o 
  -1  -9  11      488.67      441.17    113.21 o 
   0  -9  11        1.16       22.30    132.21 o 
   1  -9  11      310.14      277.19    106.83 o 
   2  -9  11      968.86      962.38    133.44 o 
   4  -9  11     1633.80     1542.82    219.28 o 
   5  -9  11      469.00      817.34    203.17 o 
  -6  -8  11     1355.60     1307.58    167.90 o 
  -5  -8  11      611.32      594.55    178.29 o 
  -4  -8  11      378.73      396.09    116.27 o 
  -3  -8  11        0.77      -93.96     93.96 o 
  -2  -8  11      332.98      280.40    106.13 o 
  -1  -8  11     1406.18     1699.61    148.16 o 
   0  -8  11     1570.21     1706.49    146.50 o 
   1  -8  11     2487.20     2413.75    156.62 o 
   2  -8  11     1467.04     1406.69    264.13 o 
   3  -8  11       47.28       89.54    131.48 o 
   4  -8  11        5.16     -118.13    144.25 o 
   5  -8  11      302.62      336.98    179.08 o 
   6  -8  11      802.08      803.99    224.07 o 
  -6  -7  11      175.50       -1.67    116.75 o 
  -5  -7  11       82.22      -35.76    117.43 o 
  -4  -7  11     1291.74     1340.65    149.98 o 
  -3  -7  11     2218.65     2503.44    156.90 o 
  -2  -7  11     2579.25     2538.69    162.98 o 
  -1  -7  11     1170.99      991.99    124.39 o 
   0  -7  11      261.37      172.52     96.69 o 
   1  -7  11       36.14      102.41     86.34 o 
   2  -7  11     1302.90     1498.94    246.06 o 
   3  -7  11     1560.70     1912.74    206.80 o 
   4  -7  11     1740.37     2361.18    232.49 o 
   5  -7  11     1230.89     1647.02    218.85 o 
   6  -7  11      558.02      306.36    190.26 o 
  -7  -6  11      913.80      877.81    144.48 o 
  -6  -6  11     1164.02     1256.44    145.68 o 
  -5  -6  11     1667.95     1768.90    268.12 o 
  -4  -6  11     1336.81     1302.44    191.06 o 
  -3  -6  11      356.67      212.72    100.36 o 
  -2  -6  11       33.78       31.07     86.56 o 
  -1  -6  11      362.71      282.70     92.94 o 
   0  -6  11     1798.95     1738.44    159.64 o 
   1  -6  11     3306.10     3088.70    164.93 o 
   2  -6  11     1310.38     1455.28    345.03 o 
   3  -6  11     1367.61     1617.60    388.64 o 
   4  -6  11      328.65      262.24    145.71 o 
   5  -6  11      269.51      407.22    175.60 o 
   6  -6  11      775.90      876.55    212.17 o 
  -7  -5  11     1225.46     1205.26    221.97 o 
  -6  -5  11      382.31      178.38    106.84 o 
  -5  -5  11       13.48       29.93     95.21 o 
  -4  -5  11      228.41      133.99     95.69 o 
  -3  -5  11     1175.23     1474.81    138.22 o 
  -2  -5  11     2874.47     2573.94    151.73 o 
  -1  -5  11     1981.97     2221.28    147.11 o 
   0  -5  11     1490.18     1457.19    123.81 o 
   1  -5  11       26.88      -57.80     82.49 o 
   2  -5  11      173.48       77.93     92.58 o 
   3  -5  11      892.23      872.52    143.09 o 
   4  -5  11     1181.65     1184.07    178.65 o 
   5  -5  11      776.80      668.88    177.05 o 
   6  -5  11      395.30      477.75    206.80 o 
  -8  -4  11       29.92     -109.76    124.82 o 
  -7  -4  11      139.66      229.94    147.88 o 
  -6  -4  11      906.54      619.30    128.53 o 
  -5  -4  11     1802.09     1765.44    140.28 o 
  -4  -4  11     1557.68     1664.56    134.42 o 
  -3  -4  11     1847.14     1692.59    134.27 o 
  -2  -4  11     1339.87     1332.82    169.29 o 
  -1  -4  11       79.82      -23.78     77.22 o 
   0  -4  11      422.67      479.40     82.05 o 
   1  -4  11     1882.43     1729.50    275.74 o 
   2  -4  11     2637.16     2601.61    180.17 o 
   3  -4  11     1962.15     2227.93    167.04 o 
   4  -4  11      753.60      677.01    160.65 o 
   5  -4  11      147.32       -1.16    148.32 o 
   6  -4  11       91.69      200.27    181.26 o 
  -8  -3  11     1225.01     1337.83    159.28 o 
  -7  -3  11     1253.14     1249.93    143.52 o 
  -6  -3  11     1439.66     1178.60    137.96 o 
  -5  -3  11      763.18      962.34    313.32 o 
  -4  -3  11       49.53      -31.75    138.88 o 
  -3  -3  11     1236.30     1192.24    122.63 o 
  -2  -3  11     2910.38     2857.15    159.49 o 
  -1  -3  11     3446.41     3352.93    124.57 o 
   0  -3  11     1839.25     1772.85     98.77 o 
   1  -3  11      856.29      853.70    114.01 o 
   2  -3  11      119.70      122.92     92.23 o 
   3  -3  11       27.72      -32.48     95.14 o 
   4  -3  11      660.40      796.88    166.02 o 
   5  -3  11     1077.46     1043.88    199.55 o 
   6  -3  11     1235.99     1389.42    239.89 o 
  -8  -2  11      663.81      660.96    197.08 o 
  -7  -2  11       80.88       46.92    105.74 o 
  -6  -2  11      178.65      172.74    100.38 o 
  -5  -2  11     1131.84      998.43    120.09 o 
  -4  -2  11     3089.73     3127.29    343.07 o 
  -3  -2  11     2088.47     1990.81    137.69 o 
  -2  -2  11     1001.03     1063.54    101.40 o 
  -1  -2  11      760.53      794.31    111.01 o 
   0  -2  11        5.73      -38.96     58.67 o 
   1  -2  11      739.57      721.21    126.91 o 
   2  -2  11     1618.43     1695.55    213.55 o 
   3  -2  11     2088.98     2080.71    471.73 o 
   4  -2  11     1626.36     1956.71    222.48 o 
   5  -2  11      296.73      309.41    162.54 o 
   6  -2  11       52.94      -99.85    183.44 o 
  -8  -1  11      664.55      658.84    286.11 o 
  -7  -1  11     2133.92     2312.42    176.05 o 
  -6  -1  11     2600.81     2325.53    165.28 o 
  -5  -1  11     1726.14     1765.81    142.33 o 
  -4  -1  11      492.78      462.18    100.28 o 
  -3  -1  11       22.64       -2.09     61.47 o 
  -2  -1  11      965.85      956.83     88.39 o 
  -1  -1  11     1702.90     1835.19    101.75 o 
   0  -1  11     2051.44     2009.21    107.50 o 
   1  -1  11     2379.34     2349.64    155.64 o 
   2  -1  11      789.39      544.59    114.72 o 
   3  -1  11        6.91     -102.13    102.13 o 
   4  -1  11      121.38      -18.72    146.58 o 
   5  -1  11      667.73      461.50    197.37 o 
   6  -1  11      884.29     1269.55    231.18 o 
  -8   0  11      835.46      997.15    187.79 o 
  -7   0  11      168.83      233.74    118.42 o 
  -6   0  11       62.61       29.44    120.09 o 
  -5   0  11      523.69      424.38    107.80 o 
  -4   0  11     1500.99     1465.34    138.52 o 
  -3   0  11     3791.15     4155.89    153.36 o 
  -2   0  11     4243.45     5098.88    153.19 o 
  -1   0  11     1242.87     1515.38    101.45 o 
   0   0  11      180.18      207.85     77.01 o 
   1   0  11       90.35      -31.05     92.00 o 
   2   0  11      478.28      420.60    274.87 o 
   3   0  11     1224.96     1259.22    153.84 o 
   4   0  11      806.58      890.23    155.66 o 
   5   0  11      606.11      525.64    197.51 o 
  -8   1  11      355.04      659.30    238.44 o 
  -7   1  11     1394.76     1459.00    154.01 o 
  -6   1  11     2022.07     1967.91    162.54 o 
  -5   1  11     1398.96     1516.65    142.59 o 
  -4   1  11      715.44      775.98    206.16 o 
  -3   1  11       17.45       34.31     65.29 o 
  -2   1  11       14.06       11.92     81.11 o 
  -1   1  11      127.11       72.49     68.01 o 
   0   1  11     2496.73     2507.62    120.85 o 
   1   1  11     2461.14     2302.92    162.27 o 
   2   1  11     1255.66     1265.80    187.94 o 
   3   1  11      574.48      422.85    140.58 o 
   4   1  11       42.09       69.53    136.27 o 
   5   1  11       77.22      195.92    189.39 o 
  -7   2  11     1504.42     1490.86    275.01 o 
  -6   2  11      278.74      225.38    187.65 o 
  -5   2  11        0.16      -53.97     97.46 o 
  -4   2  11      378.59      551.37    134.46 o 
  -3   2  11     1514.11     1448.25    277.99 o 
  -2   2  11     2102.91     2085.06    156.31 o 
  -1   2  11     2149.03     2565.12    169.88 o 
   0   2  11      625.77      624.53    121.64 o 
   1   2  11       67.45      -99.45     99.45 o 
   2   2  11       55.08     -115.95    115.95 o 
   3   2  11      278.71      141.57    135.54 o 
   4   2  11      902.93     1192.74    430.66 o 
  -7   3  11       93.32      210.29    227.26 o 
  -6   3  11      671.41      664.82    218.41 o 
  -5   3  11     1570.29     2080.49    267.17 o 
  -4   3  11     2384.37     2242.34    166.00 o 
  -3   3  11      912.22      967.35    134.88 o 
  -2   3  11      132.88       86.24    100.50 o 
  -1   3  11      146.56      241.36    111.13 o 
   0   3  11      425.58      487.05    121.93 o 
   1   3  11     1290.68     1488.55    437.04 o 
   2   3  11     1530.97     1537.91    341.70 o 
   3   3  11      777.07     1048.46    184.08 o 
  -6   4  11      843.12     1213.65    167.91 o 
  -5   4  11      350.07      380.43    130.08 o 
  -4   4  11        1.30      -30.04    110.85 o 
  -3   4  11      503.13      286.00    121.54 o 
  -2   4  11     1465.72     1390.56    156.05 o 
  -1   4  11     2097.57     2075.20    221.17 o 
   0   4  11     1034.42     1401.11    166.90 o 
   1   4  11      231.54      323.94    143.40 o 
   2   4  11       18.63      239.61    148.46 o 
  -5   5  11     1230.49     1835.10    233.36 o 
  -4   5  11     1579.84     1911.29    220.44 o 
  -3   5  11      901.36      924.23    152.27 o 
  -2   5  11      462.00      622.43    141.74 o 
  -1   5  11       90.00      -52.49    298.23 o 
   0   5  11      190.15      235.39    142.93 o 
  -2 -10  12     1262.82     1332.01    307.16 o 
  -1 -10  12      846.76      534.04    141.10 o 
   0 -10  12      155.87      -55.28    123.48 o 
   1 -10  12       73.84      -66.08    285.17 o 
   2 -10  12      632.63      372.39    152.24 o 
   3 -10  12      947.13     1047.36    175.46 o 
  -4  -9  12      455.01      598.20    173.13 o 
  -3  -9  12      349.49      344.09    129.81 o 
  -2  -9  12       72.86     -108.97    108.97 o 
  -1  -9  12      279.75      240.78    126.62 o 
   0  -9  12      851.00      961.73    282.12 o 
   1  -9  12     1414.66     1609.92    175.17 o 
   2  -9  12      714.89      742.38    282.99 o 
  -5  -8  12        0.41      165.08    142.05 o 
  -4  -8  12      378.64      261.37    126.02 o 
  -3  -8  12     1401.79     1615.41    208.62 o 
  -2  -8  12     1650.44     1950.04    181.62 o 
  -1  -8  12     1342.32     1522.66    249.76 o 
   0  -8  12      790.30      863.73    266.01 o 
   1  -8  12      152.33      -34.27    109.58 o 
   2  -8  12       82.62       42.53    108.36 o 
   4  -8  12     1508.16     2128.25    247.00 o 
   5  -8  12      868.90      971.03    210.58 o 
  -5  -7  12     1071.01     1119.75    156.97 o 
  -4  -7  12     1396.84     1552.36    164.78 o 
  -3  -7  12     1325.02     1465.65    150.31 o 
  -2  -7  12      230.84       81.46    101.21 o 
  -1  -7  12        6.43        1.64    104.76 o 
   0  -7  12      944.94      870.98    136.83 o 
   1  -7  12     1008.10     1026.48    153.76 o 
   2  -7  12     1981.12     2053.37    303.75 o 
   3  -7  12     1223.10     1250.39    199.84 o 
   4  -7  12      347.56      163.56    163.70 o 
   5  -7  12      152.16      198.82    188.81 o 
  -6  -6  12      628.70      239.23    129.35 o 
  -5  -6  12      219.88      271.19    123.05 o 
  -4  -6  12        4.71       49.93    106.61 o 
  -3  -6  12      391.31      374.99    110.38 o 
  -2  -6  12     1350.90     1490.30    148.17 o 
  -1  -6  12     2208.98     2163.54    155.99 o 
   0  -6  12     1248.53      989.41    131.52 o 
   1  -6  12      601.36      521.61    119.51 o 
   2  -6  12      118.37      -35.97    109.12 o 
   3  -6  12      186.85      217.98    137.87 o 
   4  -6  12      393.43      410.85    165.59 o 
   5  -6  12      957.07     1254.02    222.77 o 
  -7  -5  12       64.72      140.92    202.30 o 
  -6  -5  12      154.43      186.64    216.89 o 
  -5  -5  12      933.40      842.69    135.45 o 
  -4  -5  12     2111.91     2119.76    188.15 o 
  -3  -5  12     1234.22     1366.58    218.19 o 
  -2  -5  12     1092.42     1278.21    151.29 o 
  -1  -5  12      827.97      833.36    159.85 o 
   0  -5  12      183.47       79.32     96.40 o 
   1  -5  12      443.20      409.32     83.23 o 
   2  -5  12     1999.87     2148.65    167.30 o 
   3  -5  12     1689.20     1804.04    172.05 o 
   4  -5  12      836.04     1200.47    196.64 o 
   5  -5  12      205.73      467.16    182.86 o 
  -7  -4  12     1425.07     1489.39    169.49 o 
  -6  -4  12     1411.22     1411.53    156.09 o 
  -5  -4  12     1201.23      984.15    139.06 o 
  -4  -4  12      196.54      184.14    103.94 o 
  -3  -4  12       24.06       58.01     94.80 o 
  -2  -4  12      690.41      662.73    145.92 o 
  -1  -4  12     3349.11     3281.40    260.43 o 
   0  -4  12     2759.54     2663.34    124.24 o 
   1  -4  12     2311.83     2362.24    164.88 o 
   2  -4  12      911.16      948.43    136.48 o 
   3  -4  12       25.05       41.17    115.91 o 
   4  -4  12      114.21       31.06    146.58 o 
   5  -4  12      356.42      410.70    182.86 o 
  -7  -3  12      232.00      306.28    171.75 o 
  -6  -3  12        0.04      -38.38    109.80 o 
  -5  -3  12      373.41      239.83    133.66 o 
  -4  -3  12     1181.61     1192.60    233.94 o 
  -3  -3  12     2020.99     2153.73    151.15 o 
  -2  -3  12     2346.66     2223.45    193.31 o 
  -1  -3  12      462.67      439.65    103.70 o 
   0  -3  12       15.14       56.09     66.97 o 
   1  -3  12      142.98       94.77    133.30 o 
   2  -3  12      786.66      682.90    237.93 o 
   3  -3  12      751.59      567.94    220.66 o 
   4  -3  12     1193.80     1362.28    210.43 o 
   5  -3  12     1025.92     1218.32    223.93 o 
  -7  -2  12      439.92      583.81    132.26 o 
  -6  -2  12     1814.62     1862.53    170.85 o 
  -5  -2  12     1748.46     1944.26    160.76 o 
  -4  -2  12      871.39      865.13    122.77 o 
  -3  -2  12      436.33      306.97    215.73 o 
  -2  -2  12       73.74       43.17     97.56 o 
  -1  -2  12      751.69      777.47    133.16 o 
   0  -2  12     1469.75     1449.28    192.12 o 
   1  -2  12     1905.95     1960.49    269.86 o 
   2  -2  12     1003.84     1153.65    312.74 o 
   3  -2  12      347.99      511.24    134.61 o 
   4  -2  12       89.72      143.96    168.05 o 
   5  -2  12      133.65      312.89    186.49 o 
  -7  -1  12      856.83      717.15    148.39 o 
  -6  -1  12      187.95       85.26    124.08 o 
  -5  -1  12       27.34       48.62    108.55 o 
  -4  -1  12      380.15      327.50    106.39 o 
  -3  -1  12     1246.01     1103.48    138.72 o 
  -2  -1  12     1957.49     2040.63    116.29 o 
  -1  -1  12     1647.97     1720.18    115.36 o 
   0  -1  12      931.03      909.18    139.52 o 
   1  -1  12       86.65       49.86    102.41 o 
   2  -1  12      127.16      222.82    116.14 o 
   3  -1  12      549.25      358.28    131.90 o 
   4  -1  12     1359.70     1685.91    234.38 o 
   5  -1  12      995.43     1325.42    249.90 o 
  -7   0  12      359.52      557.10    142.32 o 
  -6   0  12      933.31     1056.22    142.47 o 
  -5   0  12     1461.27     1597.79    156.76 o 
  -4   0  12     1592.47     2193.82    171.74 o 
  -3   0  12     1172.13     1615.08    179.00 o 
  -2   0  12       25.06       13.93     73.87 o 
  -1   0  12      254.29      345.96     82.77 o 
   0   0  12      181.21      117.07     78.67 o 
   1   0  12     1391.91     1761.23    379.79 o 
   2   0  12     1770.93     2376.94    240.25 o 
   3   0  12      793.65      863.91    152.35 o 
   4   0  12       61.07      218.27    185.03 o 
  -7   1  12     1321.43     1302.64    267.75 o 
  -6   1  12      795.11      593.56    233.07 o 
  -5   1  12      302.84       84.03    185.18 o 
  -4   1  12        8.57      -75.17    182.86 o 
  -3   1  12      519.66      515.62    244.68 o 
  -2   1  12     1535.98     1472.38    331.17 o 
  -1   1  12     1086.28     1158.73    148.61 o 
   0   1  12     1680.11     1782.71    239.67 o 
   1   1  12      390.08      483.11    131.78 o 
   2   1  12        6.77      -62.98    129.41 o 
   3   1  12       36.10     -137.06    137.06 o 
  -6   2  12      374.90      293.30    227.12 o 
  -5   2  12      977.59      966.67    264.42 o 
  -4   2  12     1751.62     1879.09    206.66 o 
  -3   2  12     1398.45     1485.37    225.96 o 
  -2   2  12      293.06      313.28    121.29 o 
  -1   2  12      293.96      224.80    117.93 o 
   0   2  12       52.52       76.87    118.84 o 
   1   2  12     1087.07     1067.46    156.37 o 
   2   2  12      834.80     1138.54    169.80 o 
  -5   3  12      567.99      589.98    139.75 o 
  -4   3  12      203.10      137.69    141.21 o 
  -3   3  12       29.59       96.56    118.43 o 
  -2   3  12      407.07      374.45    129.92 o 
  -1   3  12     1579.97     1884.01    181.32 o 
   0   3  12     1326.42     1401.54    202.09 o 
   1   3  12      363.95      325.09    151.10 o 
  -3   4  12     1116.33     1194.28    167.38 o 
  -2   4  12      690.97      877.05    159.44 o 
  -1   4  12      405.18      404.17    176.33 o 
  -1  -9  13     1086.05     1313.69    170.70 o 
   0  -9  13      907.81      886.22    155.34 o 
   1  -9  13      590.27      451.26    149.92 o 
  -3  -8  13      860.71     1053.95    268.26 o 
  -2  -8  13      794.00     1011.43    156.52 o 
  -1  -8  13       80.37       91.38    121.07 o 
   0  -8  13      123.46      194.42    126.88 o 
   1  -8  13      518.20      376.77    135.18 o 
   2  -8  13      825.92     1054.28    151.91 o 
  -4  -7  13      273.69      290.13    245.04 o 
  -3  -7  13        0.60       55.88    119.80 o 
  -2  -7  13      412.94      363.91    209.12 o 
  -1  -7  13     1152.31     1371.53    196.43 o 
   0  -7  13     1881.58     2080.02    180.07 o 
   1  -7  13      837.60      572.08    348.08 o 
   2  -7  13      497.80      359.60    122.85 o 
  -5  -6  13      432.90      296.01    131.65 o 
  -4  -6  13      871.43      994.30    151.56 o 
  -3  -6  13     1357.83     1388.18    158.41 o 
  -2  -6  13     1111.43      942.13    270.95 o 
  -1  -6  13      366.30       75.28    118.06 o 
   0  -6  13       72.86      170.84    164.72 o 
   1  -6  13      114.75      126.42    116.87 o 
   2  -6  13      577.27      765.68    301.71 o 
   3  -6  13     1444.68     1859.63    221.75 o 
   4  -6  13      730.19     1072.91    224.07 o 
  -5  -5  13     1254.25     1365.41    222.26 o 
  -4  -5  13      578.73      509.56    130.43 o 
  -3  -5  13      158.37      273.85    122.23 o 
  -2  -5  13       49.38     -100.67    100.67 o 
  -1  -5  13      432.55      435.85    210.29 o 
   0  -5  13      776.29      599.19    133.63 o 
   1  -5  13     1127.92     1269.82    148.20 o 
   2  -5  13      909.37     1007.83    154.58 o 
   3  -5  13      185.48       93.46    153.40 o 
   4  -5  13        2.19       11.32    168.78 o 
  -6  -4  13      267.58      134.10    128.46 o 
  -5  -4  13       17.48      -77.42    119.33 o 
  -4  -4  13      511.60      513.24    124.74 o 
  -3  -4  13     1038.52     1137.90    289.16 o 
  -2  -4  13     1014.79     1135.10    136.33 o 
  -1  -4  13     1652.90     1726.36    168.34 o 
   0  -4  13      987.58      524.91    125.25 o 
   1  -4  13      168.66       85.41     84.24 o 
   2  -4  13       63.92       32.08    122.59 o 
   3  -4  13      434.94      204.05    160.94 o 
   4  -4  13      797.78      513.45    189.68 o 
  -6  -3  13      681.86      681.80    153.88 o 
  -5  -3  13      895.18      936.19    167.26 o 
  -4  -3  13     1437.43     1362.22    152.44 o 
  -3  -3  13      876.46      955.77    135.54 o 
  -2  -3  13      252.51      216.09    109.98 o 
  -1  -3  13      169.11       23.99    102.96 o 
   0  -3  13     1619.90     1664.68    122.37 o 
   1  -3  13     1419.80     1537.97    144.57 o 
   2  -3  13      848.68      794.11    148.63 o 
   3  -3  13      464.23      400.58    300.48 o 
   4  -3  13       94.50      -62.69    169.94 o 
  -6  -2  13      773.90      658.93    181.19 o 
  -5  -2  13      160.26       11.75    120.65 o 
  -4  -2  13        1.70      -50.14    109.26 o 
  -3  -2  13      404.40      468.86    117.87 o 
  -2  -2  13     1247.13     1110.81    137.43 o 
  -1  -2  13      967.66     1176.26    112.99 o 
   0  -2  13      967.09     1036.30    138.13 o 
   1  -2  13      553.91      446.03    127.46 o 
   2  -2  13       69.24      -67.54    116.47 o 
   3  -2  13      105.51      323.95    175.53 o 
  -6  -1  13      289.00      339.28    129.38 o 
  -5  -1  13     1570.22     1679.03    216.09 o 
  -4  -1  13     1613.46     1300.35    152.33 o 
  -3  -1  13     1605.07     1314.73    185.11 o 
  -2  -1  13      662.63      567.87    115.26 o 
  -1  -1  13       73.76       85.02     79.80 o 
   0  -1  13      136.78      -45.21     86.23 o 
   1  -1  13      336.71      342.63     93.22 o 
   2  -1  13      806.75      731.24    154.50 o 
   3  -1  13      989.20     1129.33    296.05 o 
  -5   0  13      523.92      845.51    188.73 o 
  -4   0  13      159.27      266.72    127.76 o 
  -3   0  13       84.70       19.14    116.11 o 
  -2   0  13      525.12      539.22     99.31 o 
  -1   0  13     2074.13     2271.85    133.49 o 
   0   0  13     1692.70     2180.42    134.61 o 
   1   0  13      619.84      916.85    115.97 o 
   2   0  13      333.95      237.60    143.67 o 
  -5   1  13      471.30      197.80    234.67 o 
  -4   1  13     1431.92      871.62    244.97 o 
  -3   1  13      880.05     1015.36    232.71 o 
  -2   1  13      555.04      716.56    184.53 o 
  -1   1  13       85.94      149.36    180.03 o 
   0   1  13       39.16     -122.02    171.83 o 
   1   1  13       10.73      -69.35    129.83 o 
  -3   2  13       57.41     -175.39    326.75 o 
  -2   2  13       36.55       61.17    125.21 o 
  -1   2  13      514.17      442.30    139.01 o 
  -1  -7  14      992.41      739.80    147.11 o 
   0  -7  14      363.13      169.39    136.72 o 
  -3  -6  14      356.14      209.25    142.22 o 
  -2  -6  14       58.02     -134.26    161.81 o 
  -1  -6  14       91.50       94.56    259.12 o 
   0  -6  14      431.14      192.07    128.64 o 
   1  -6  14      991.27     1147.04    250.99 o 
  -3  -5  14      373.09      309.99    135.26 o 
  -2  -5  14     1167.31     1055.46    237.64 o 
  -1  -5  14      755.46      758.60    143.43 o 
   0  -5  14      741.54      587.60    134.07 o 
   1  -5  14      902.46      801.19    229.37 o 
   2  -5  14      183.50     -128.44    303.31 o 
  -4  -4  14     1116.55      992.59    260.43 o 
  -3  -4  14     1084.22      870.17    150.28 o 
  -2  -4  14      412.35      220.36    126.93 o 
  -1  -4  14        9.07      207.00    122.12 o 
   0  -4  14      247.30      288.82    134.18 o 
   1  -4  14     1043.78     1331.54    395.83 o 
   2  -4  14     1113.37     1244.10    180.38 o 
  -4  -3  14       74.93     -129.59    129.59 o 
  -3  -3  14       58.21      143.94    127.80 o 
  -2  -3  14      306.39      543.66    139.18 o 
  -1  -3  14      885.19      786.05    145.85 o 
   0  -3  14     1521.21     1415.55    271.31 o 
   1  -3  14      470.12      546.33    110.96 o 
  -4  -2  14     1039.20     1297.13    173.01 o 
  -3  -2  14     1282.79     1268.24    160.73 o 
  -2  -2  14      588.54      565.39    138.29 o 
  -1  -2  14      291.85       96.88    130.55 o 
   0  -2  14        4.04       59.36     98.15 o 
   1  -2  14      123.16      220.97    100.49 o 
  -3  -1  14       42.45       61.82    266.38 o 
  -2  -1  14       99.04       26.10    239.38 o 
  -1  -1  14      427.88      389.07    112.20 o 
   0  -1  14      777.44      958.61    124.89 o 
                                                 
